# Supplementary material for: JAB1 deletion in oligodendrocytes causes senescence-induced inflammation and neurodegeneration in mice
Source: J Clin Invest. 2022 Feb 1;132(3):e145071. doi: 10.1172/JCI145071 (PMC8803330; doi:10.1172/JCI145071)
Supplement: Supplemental Table 1 [file jci-132-145071-s252.xls]

## Sheet: Sheet1
Supplemental Table 1. List of the differentially expressed genes in O1+ sorted oligodendrocytes with FDR p-value≤0.05 between Cnp-Cre:Jab1fl/fl (KO) and Control (Wt)
GeneID	log2FoldChange	p-value	p-value adjusted	significance_FDR	significance_SEQC	description
Cyth4	6.13848	3.62954e-70	5.99055e-66	1	1	cytohesin 4 [Source:MGI Symbol;Acc:MGI:2441702]
Arhgap45	7.53377	1.27669e-49	1.05359e-45	1	1	Rho GTPase activating protein 45 [Source:MGI Symbol;Acc:MGI:1917969]
Pou2f2	7.12311	4.06059e-47	2.234e-43	1	1	POU domain, class 2, transcription factor 2 [Source:MGI Symbol;Acc:MGI:101897]
Adap2	5.74945	9.14891e-46	3.77507e-42	1	1	ArfGAP with dual PH domains 2 [Source:MGI Symbol;Acc:MGI:2663075]
Ccl4	11.92	3.98326e-45	1.31487e-41	1	1	chemokine (C-C motif) ligand 4 [Source:MGI Symbol;Acc:MGI:98261]
Ccdc88b	6.62346	2.1473e-42	5.90686e-39	1	1	coiled-coil domain containing 88B [Source:MGI Symbol;Acc:MGI:1925567]
Rasal3	8.84546	4.33553e-42	1.02226e-38	1	1	RAS protein activator like 3 [Source:MGI Symbol;Acc:MGI:2444128]
Pld4	5.41833	3.07641e-41	6.34702e-38	1	1	phospholipase D family, member 4 [Source:MGI Symbol;Acc:MGI:2144765]
Mafb	5.13514	8.70518e-39	1.59643e-35	1	1	v-maf musculoaponeurotic fibrosarcoma oncogene family, protein B (avian) [Source:MGI Symbol;Acc:MGI:104555]
Gm37474	4.89394	6.39152e-33	1.05492e-29	1	1	predicted gene, 37474 [Source:MGI Symbol;Acc:MGI:5610702]
Il6ra	5.87036	1.2952e-32	1.67855e-29	1	1	interleukin 6 receptor, alpha [Source:MGI Symbol;Acc:MGI:105304]
Trem2	5.61127	1.33384e-32	1.67855e-29	1	1	triggering receptor expressed on myeloid cells 2 [Source:MGI Symbol;Acc:MGI:1913150]
Csf2rb	14.2457	1.33689e-32	1.67855e-29	1	1	colony stimulating factor 2 receptor, beta, low-affinity (granulocyte-macrophage) [Source:MGI Symbol;Acc:MGI:1339759]
Ifi204	13.9182	1.4238e-32	1.67855e-29	1	1	interferon activated gene 204 [Source:MGI Symbol;Acc:MGI:96429]
Irf8	5.09409	6.69226e-32	7.36371e-29	1	1	interferon regulatory factor 8 [Source:MGI Symbol;Acc:MGI:96395]
Gm4951	10.9543	2.77753e-30	2.8652e-27	1	1	predicted gene 4951 [Source:MGI Symbol;Acc:MGI:3644953]
AU020206	5.48581	3.68204e-30	3.57483e-27	1	1	expressed sequence AU020206 [Source:MGI Symbol;Acc:MGI:2142134]
Cd33	8.85509	2.10492e-29	1.93009e-26	1	1	CD33 antigen [Source:MGI Symbol;Acc:MGI:99440]
Aif1	5.25055	2.96108e-29	2.57224e-26	1	1	allograft inflammatory factor 1 [Source:MGI Symbol;Acc:MGI:1343098]
Ifi207	13.6403	1.535e-28	1.26676e-25	1	1	interferon activated gene 207 [Source:MGI Symbol;Acc:MGI:2138302]
Plcb2	6.46909	1.85111e-28	1.45488e-25	1	1	phospholipase C, beta 2 [Source:MGI Symbol;Acc:MGI:107465]
Ifi27l2a	4.38334	8.38697e-27	6.29213e-24	1	1	interferon, alpha-inducible protein 27 like 2A [Source:MGI Symbol;Acc:MGI:1924183]
Hmgb1-ps8	6.96277	3.0429e-26	2.18361e-23	1	1	high mobility group box 1, pseudogene 8 [Source:MGI Symbol;Acc:MGI:96114]
Trib3	13.4023	3.33372e-25	2.29262e-22	1	1	tribbles pseudokinase 3 [Source:MGI Symbol;Acc:MGI:1345675]
Hk3	10.6712	3.49136e-25	2.305e-22	1	1	hexokinase 3 [Source:MGI Symbol;Acc:MGI:2670962]
Slfn8	8.5094	5.5269e-25	3.50852e-22	1	1	schlafen 8 [Source:MGI Symbol;Acc:MGI:2672859]
Il1b	13.0883	6.18867e-25	3.78311e-22	1	1	interleukin 1 beta [Source:MGI Symbol;Acc:MGI:96543]
Csf1r	3.66849	1.57926e-24	9.30915e-22	1	1	colony stimulating factor 1 receptor [Source:MGI Symbol;Acc:MGI:1339758]
Itgax	11.8097	6.20376e-24	3.53079e-21	1	1	integrin alpha X [Source:MGI Symbol;Acc:MGI:96609]
Clec7a	12.8304	2.87245e-23	1.58033e-20	1	1	C-type lectin domain family 7, member a [Source:MGI Symbol;Acc:MGI:1861431]
Sp110	4.86269	1.23312e-22	6.56539e-20	1	1	Sp110 nuclear body protein [Source:MGI Symbol;Acc:MGI:1923364]
Cd300lf	10.2475	1.29484e-22	6.67854e-20	1	1	CD300 molecule like family member F [Source:MGI Symbol;Acc:MGI:2442359]
Galnt15	8.74811	1.83415e-22	9.17352e-20	1	1	polypeptide N-acetylgalactosaminyltransferase 15 [Source:MGI Symbol;Acc:MGI:1926004]
Trpm2	6.60919	2.5849e-22	1.25482e-19	1	1	transient receptor potential cation channel, subfamily M, member 2 [Source:MGI Symbol;Acc:MGI:1351901]
Mndal	6.62007	3.0196e-22	1.42396e-19	1	1	myeloid nuclear differentiation antigen like [Source:MGI Symbol;Acc:MGI:3780953]
Pik3cd	4.86613	4.01293e-22	1.83981e-19	1	1	phosphatidylinositol-4,5-bisphosphate 3-kinase catalytic subunit delta [Source:MGI Symbol;Acc:MGI:1098211]
Lrmp	11.716	5.14672e-22	2.29585e-19	1	1	lymphoid-restricted membrane protein [Source:MGI Symbol;Acc:MGI:108424]
Slamf9	12.3815	5.7518e-22	2.49825e-19	1	1	SLAM family member 9 [Source:MGI Symbol;Acc:MGI:1923692]
Mef2c	3.66617	6.22232e-22	2.63332e-19	1	1	myocyte enhancer factor 2C [Source:MGI Symbol;Acc:MGI:99458]
Usp18	3.91445	2.27914e-21	9.4043e-19	1	1	ubiquitin specific peptidase 18 [Source:MGI Symbol;Acc:MGI:1344364]
Mgp	4.36166	8.80981e-21	3.54648e-18	1	1	matrix Gla protein [Source:MGI Symbol;Acc:MGI:96976]
Samsn1	7.94303	9.30967e-21	3.65848e-18	1	1	SAM domain, SH3 domain and nuclear localization signals, 1 [Source:MGI Symbol;Acc:MGI:1914992]
Arhgap9	9.73168	1.09069e-20	4.18647e-18	1	1	Rho GTPase activating protein 9 [Source:MGI Symbol;Acc:MGI:2143764]
Siglech	4.75063	1.29378e-20	4.85313e-18	1	1	sialic acid binding Ig-like lectin H [Source:MGI Symbol;Acc:MGI:2443256]
Col6a2	4.59795	2.91847e-20	1.07043e-17	1	1	collagen, type VI, alpha 2 [Source:MGI Symbol;Acc:MGI:88460]
Jph4	-3.71356	4.19555e-20	1.50538e-17	-1	-1	junctophilin 4 [Source:MGI Symbol;Acc:MGI:2443113]
Usp35	3.59947	4.64526e-20	1.63128e-17	1	1	ubiquitin specific peptidase 35 [Source:MGI Symbol;Acc:MGI:2685339]
Csf2rb2	10.3029	6.43158e-20	2.21153e-17	1	1	colony stimulating factor 2 receptor, beta 2, low-affinity (granulocyte-macrophage) [Source:MGI Symbol;Acc:MGI:1339760]
Lyl1	6.48687	1.45931e-19	4.91549e-17	1	1	lymphoblastomic leukemia 1 [Source:MGI Symbol;Acc:MGI:96891]
BC051408	-12.0946	3.71462e-19	1.2262e-16	-1	-1	cDNA sequence BC051408 [Source:MGI Symbol;Acc:MGI:3040685]
Gm37954	3.87543	4.58332e-19	1.48329e-16	1	1	predicted gene, 37954 [Source:MGI Symbol;Acc:MGI:5611182]
C1qa	4.17231	6.97443e-19	2.21371e-16	1	1	complement component 1, q subcomponent, alpha polypeptide [Source:MGI Symbol;Acc:MGI:88223]
Mecom	4.34144	7.41872e-19	2.3103e-16	1	1	MDS1 and EVI1 complex locus [Source:MGI Symbol;Acc:MGI:95457]
Fcer1g	4.08368	1.00982e-18	3.08649e-16	1	1	Fc receptor, IgE, high affinity I, gamma polypeptide [Source:MGI Symbol;Acc:MGI:95496]
Neurl3	8.2332	1.23871e-18	3.68484e-16	1	1	neuralized E3 ubiquitin protein ligase 3 [Source:MGI Symbol;Acc:MGI:2429944]
Fgd2	5.66018	1.25023e-18	3.68484e-16	1	1	FYVE, RhoGEF and PH domain containing 2 [Source:MGI Symbol;Acc:MGI:1347084]
Gm37082	7.51809	1.3479e-18	3.903e-16	1	1	predicted gene, 37082 [Source:MGI Symbol;Acc:MGI:5610310]
Gm27201	4.96539	1.49386e-18	4.25108e-16	1	1	predicted gene 27201 [Source:MGI Symbol;Acc:MGI:5521044]
Spock2	4.15677	1.94956e-18	5.45381e-16	1	1	sparc/osteonectin, cwcv and kazal-like domains proteoglycan 2 [Source:MGI Symbol;Acc:MGI:1891351]
Gm15736	12.1416	3.19704e-18	8.79452e-16	1	1	predicted gene 15736 [Source:MGI Symbol;Acc:MGI:3783178]
Inpp5d	5.48872	3.95112e-18	1.06907e-15	1	1	inositol polyphosphate-5-phosphatase D [Source:MGI Symbol;Acc:MGI:107357]
Fcrls	3.87637	4.63658e-18	1.2343e-15	1	1	Fc receptor-like S, scavenger receptor [Source:MGI Symbol;Acc:MGI:1933397]
Cd37	5.28978	5.64971e-18	1.48013e-15	1	1	CD37 antigen [Source:MGI Symbol;Acc:MGI:88330]
Cybb	11.8422	6.2264e-18	1.60573e-15	1	1	cytochrome b-245, beta polypeptide [Source:MGI Symbol;Acc:MGI:88574]
Nlrp1b	7.55688	8.72291e-18	2.21495e-15	1	1	NACHT, LRR and PYD domains-containing protein 1b allele 5 [Source:UniProtKB/Swiss-Prot;Acc:Q0GKD5];NLR family, pyrin domain containing 1B [Source:MGI Symbol;Acc:MGI:3582959]
C1qb	4.39542	1.10152e-17	2.75465e-15	1	1	complement component 1, q subcomponent, beta polypeptide [Source:MGI Symbol;Acc:MGI:88224]
Arap3	3.68898	1.13171e-17	2.78788e-15	1	1	ArfGAP with RhoGAP domain, ankyrin repeat and PH domain 3 [Source:MGI Symbol;Acc:MGI:2147274]
Gm32849	5.30616	1.22377e-17	2.97035e-15	1	1	predicted gene, 32849 [Source:MGI Symbol;Acc:MGI:5592008]
Zbp1	12.0934	1.28494e-17	3.07361e-15	1	1	Z-DNA binding protein 1 [Source:MGI Symbol;Acc:MGI:1927449]
Faim2	-3.99602	1.49459e-17	3.52404e-15	-1	-1	Fas apoptotic inhibitory molecule 2 [Source:MGI Symbol;Acc:MGI:1919643]
Gm45266	7.74468	2.09258e-17	4.86452e-15	1	1	predicted gene 45266 [Source:MGI Symbol;Acc:MGI:5791102]
Lgals3	4.42464	2.24184e-17	5.1391e-15	1	1	lectin, galactose binding, soluble 3 [Source:MGI Symbol;Acc:MGI:96778]
Nostrin	4.18123	2.42605e-17	5.4852e-15	1	1	nitric oxide synthase trafficker [Source:MGI Symbol;Acc:MGI:3606242]
Hk2	4.98137	3.18621e-17	7.10655e-15	1	1	hexokinase 2 [Source:MGI Symbol;Acc:MGI:1315197]
Ltc4s	4.15584	3.67089e-17	8.07841e-15	1	1	leukotriene C4 synthase [Source:MGI Symbol;Acc:MGI:107498]
Ifit1	3.49128	4.00066e-17	8.68828e-15	1	1	interferon-induced protein with tetratricopeptide repeats 1 [Source:MGI Symbol;Acc:MGI:99450]
Psd4	8.70824	4.11062e-17	8.81115e-15	1	1	pleckstrin and Sec7 domain containing 4 [Source:MGI Symbol;Acc:MGI:2674093]
Trim30b	8.95119	4.28986e-17	9.07745e-15	1	1	tripartite motif-containing 30B [Source:MGI Symbol;Acc:MGI:4821256]
9930111J21Rik2	4.86609	4.99915e-17	1.04444e-14	1	1	RIKEN cDNA 9930111J21 gene 2 [Source:MGI Symbol;Acc:MGI:3711310]
Gadd45b	3.84065	6.51384e-17	1.34389e-14	1	1	growth arrest and DNA-damage-inducible 45 beta [Source:MGI Symbol;Acc:MGI:107776]
C030006N10Rik	-11.4978	7.75657e-17	1.58052e-14	-1	-1	RIKEN cDNA C030006N10 gene [Source:MGI Symbol;Acc:MGI:1925940]
Gm10790	12.0828	1.01175e-16	2.03646e-14	1	1	predicted gene 10790 [Source:MGI Symbol;Acc:MGI:3641845]
Cd74	9.61835	1.18512e-16	2.35668e-14	1	1	CD74 antigen (invariant polypeptide of major histocompatibility complex, class II antigen-associated) [Source:MGI Symbol;Acc:MGI:96534]
Ly86	4.74742	1.20157e-16	2.36094e-14	1	1	lymphocyte antigen 86 [Source:MGI Symbol;Acc:MGI:1321404]
Rgs10	4.06369	3.31564e-16	6.4382e-14	1	1	regulator of G-protein signalling 10 [Source:MGI Symbol;Acc:MGI:1915115]
Irf7	3.45014	3.49299e-16	6.7037e-14	1	1	interferon regulatory factor 7 [Source:MGI Symbol;Acc:MGI:1859212]
A630001G21Rik	8.40447	3.70913e-16	7.0367e-14	1	1	RIKEN cDNA A630001G21 gene [Source:MGI Symbol;Acc:MGI:2443131]
Coro1a	3.42868	3.79528e-16	7.11831e-14	1	1	coronin, actin binding protein 1A [Source:MGI Symbol;Acc:MGI:1345961]
Oas2	4.71322	4.34577e-16	8.05921e-14	1	1	2'-5' oligoadenylate synthetase 2 [Source:MGI Symbol;Acc:MGI:2180852]
Ncf1	5.06518	4.60518e-16	8.44539e-14	1	1	neutrophil cytosolic factor 1 [Source:MGI Symbol;Acc:MGI:97283]
Neurl1a	4.69214	6.05545e-16	1.0983e-13	1	1	neuralized E3 ubiquitin protein ligase 1A [Source:MGI Symbol;Acc:MGI:1334263]
Bst2	3.32365	6.95115e-16	1.24705e-13	1	1	bone marrow stromal cell antigen 2 [Source:MGI Symbol;Acc:MGI:1916800]
Dock8	4.93098	7.97277e-16	1.41495e-13	1	1	dedicator of cytokinesis 8 [Source:MGI Symbol;Acc:MGI:1921396]
Fyb	6.80487	1.90643e-15	3.3474e-13	1	1	FYN binding protein [Source:MGI Symbol;Acc:MGI:1346327]
Ddx60	4.1459	2.51089e-15	4.36088e-13	1	1	DEAD (Asp-Glu-Ala-Asp) box polypeptide 60 [Source:MGI Symbol;Acc:MGI:2384570]
Ptgds	-3.58148	2.53647e-15	4.36088e-13	-1	-1	prostaglandin D2 synthase (brain) [Source:MGI Symbol;Acc:MGI:99261]
Gm8995	5.8839	2.8222e-15	4.8021e-13	1	1	predicted gene 8995 [Source:MGI Symbol;Acc:MGI:3644223]
Gm43775	5.38713	3.30585e-15	5.56765e-13	1	1	predicted gene 43775 [Source:MGI Symbol;Acc:MGI:5663912]
Tlr1	10.4251	3.57757e-15	5.96443e-13	1	1	toll-like receptor 1 [Source:MGI Symbol;Acc:MGI:1341295]
Gm38197	4.67549	3.65527e-15	5.98221e-13	1	1	predicted gene, 38197 [Source:MGI Symbol;Acc:MGI:5611425]
Ms4a6c	10.6584	3.66073e-15	5.98221e-13	1	1	membrane-spanning 4-domains, subfamily A, member 6C [Source:MGI Symbol;Acc:MGI:2385644]
Ctss	4.13005	4.40618e-15	7.1298e-13	1	1	cathepsin S [Source:MGI Symbol;Acc:MGI:107341]
Rtp4	3.00558	5.9911e-15	9.6003e-13	1	1	receptor transporter protein 4 [Source:MGI Symbol;Acc:MGI:1915025]
Sp140	4.82634	6.14994e-15	9.76008e-13	1	1	Sp140 nuclear body protein [Source:MGI Symbol;Acc:MGI:3702467]
Gm33424	11.5114	6.48331e-15	1.01911e-12	1	1	predicted gene, 33424 [Source:MGI Symbol;Acc:MGI:5592583]
Oas1a	6.26692	6.67941e-15	1.04003e-12	1	1	2'-5' oligoadenylate synthetase 1A [Source:MGI Symbol;Acc:MGI:2180860]
Apbb1ip	4.14295	6.77691e-15	1.04535e-12	1	1	amyloid beta (A4) precursor protein-binding, family B, member 1 interacting protein [Source:MGI Symbol;Acc:MGI:1861354]
Ebf1	3.52863	7.10161e-15	1.0853e-12	1	1	early B cell factor 1 [Source:MGI Symbol;Acc:MGI:95275]
Cobl	-6.45206	7.18546e-15	1.08804e-12	-1	-1	cordon-bleu WH2 repeat [Source:MGI Symbol;Acc:MGI:105056]
Laptm5	3.65182	7.68311e-15	1.15282e-12	1	1	lysosomal-associated protein transmembrane 5 [Source:MGI Symbol;Acc:MGI:108046]
Clec5a	7.30593	8.2021e-15	1.2196e-12	1	1	C-type lectin domain family 5, member a [Source:MGI Symbol;Acc:MGI:1345151]
Cdkn1a	3.46291	8.47495e-15	1.24892e-12	1	1	cyclin-dependent kinase inhibitor 1A (P21) [Source:MGI Symbol;Acc:MGI:104556]
Erbb3	-3.07577	8.58361e-15	1.25374e-12	-1	-1	erb-b2 receptor tyrosine kinase 3 [Source:MGI Symbol;Acc:MGI:95411]
Parp14	4.57217	8.68178e-15	1.25695e-12	1	1	poly (ADP-ribose) polymerase family, member 14 [Source:MGI Symbol;Acc:MGI:1919489]
Ahnak	3.60849	1.34735e-14	1.93374e-12	1	1	AHNAK nucleoprotein (desmoyokin) [Source:MGI Symbol;Acc:MGI:1316648]
B230344G16Rik	-11.2187	1.40785e-14	2.00316e-12	-1	-1	RIKEN cDNA B230344G16 gene [Source:MGI Symbol;Acc:MGI:3642312]
Hmgb1-rs16	4.85086	1.4918e-14	2.10446e-12	1	1	high mobility group box 1, related sequence 16 [Source:MGI Symbol;Acc:MGI:104765]
Trim30a	4.89311	1.53032e-14	2.14051e-12	1	1	tripartite motif-containing 30A [Source:MGI Symbol;Acc:MGI:98178]
Sipa1	2.71034	2.6411e-14	3.66314e-12	1	1	signal-induced proliferation associated gene 1 [Source:MGI Symbol;Acc:MGI:107576]
C1qc	3.91129	3.22898e-14	4.44119e-12	1	1	complement component 1, q subcomponent, C chain [Source:MGI Symbol;Acc:MGI:88225]
Vtn	2.29556	4.66219e-14	6.35945e-12	1	1	vitronectin [Source:MGI Symbol;Acc:MGI:98940]
A930003A15Rik	-8.37662	5.94703e-14	8.04555e-12	-1	-1	RIKEN cDNA A930003A15 gene [Source:MGI Symbol;Acc:MGI:1915412]
Fam111a	6.61186	6.45333e-14	8.65953e-12	1	1	family with sequence similarity 111, member A [Source:MGI Symbol;Acc:MGI:1915508]
Arhgap30	8.6647	6.69452e-14	8.91072e-12	1	1	Rho GTPase activating protein 30 [Source:MGI Symbol;Acc:MGI:2684948]
Jak3	4.45709	7.2095e-14	9.51942e-12	1	1	Janus kinase 3 [Source:MGI Symbol;Acc:MGI:99928]
Dennd1c	7.03026	8.16101e-14	1.06903e-11	1	1	DENN/MADD domain containing 1C [Source:MGI Symbol;Acc:MGI:1918035]
Zfhx3	2.97577	8.65232e-14	1.12446e-11	1	1	zinc finger homeobox 3 [Source:MGI Symbol;Acc:MGI:99948]
Baz1a	3.38831	9.89905e-14	1.27644e-11	1	1	bromodomain adjacent to zinc finger domain 1A [Source:MGI Symbol;Acc:MGI:1309478]
Hcls1	6.19514	1.0652e-13	1.36288e-11	1	1	hematopoietic cell specific Lyn substrate 1 [Source:MGI Symbol;Acc:MGI:104568]
Fes	3.95882	1.0956e-13	1.39099e-11	1	1	feline sarcoma oncogene [Source:MGI Symbol;Acc:MGI:95514]
Rgs2	2.69278	1.24844e-13	1.57294e-11	1	1	regulator of G-protein signaling 2 [Source:MGI Symbol;Acc:MGI:1098271]
Lrrc3	8.1763	1.3626e-13	1.70377e-11	1	1	leucine rich repeat containing 3 [Source:MGI Symbol;Acc:MGI:2447899]
Gm33467	5.41734	1.43099e-13	1.77582e-11	1	1	predicted gene, 33467 [Source:MGI Symbol;Acc:MGI:5592626]
Krt18	2.97733	1.87137e-13	2.30499e-11	1	1	keratin 18 [Source:MGI Symbol;Acc:MGI:96692]
Gm10847	4.40337	1.95883e-13	2.39484e-11	1	1	predicted gene 10847 [Source:MGI Symbol;Acc:MGI:3642004]
Gm44937	5.31546	2.10539e-13	2.55511e-11	1	1	predicted gene 44937 [Source:MGI Symbol;Acc:MGI:5753513]
Arrb2	3.32984	2.24443e-13	2.70397e-11	1	1	arrestin, beta 2 [Source:MGI Symbol;Acc:MGI:99474]
Sp100	3.68364	2.33377e-13	2.79122e-11	1	1	nuclear antigen Sp100 [Source:MGI Symbol;Acc:MGI:109561]
Tnni3	5.54615	2.77883e-13	3.29961e-11	1	1	troponin I, cardiac 3 [Source:MGI Symbol;Acc:MGI:98783]
Gm2245	11.1605	2.84061e-13	3.34888e-11	1	1	predicted gene 2245 [Source:MGI Symbol;Acc:MGI:3780415]
Slc11a1	4.91432	3.22562e-13	3.77581e-11	1	1	solute carrier family 11 (proton-coupled divalent metal ion transporters), member 1 [Source:MGI Symbol;Acc:MGI:1345275]
Batf	9.53114	3.41292e-13	3.96691e-11	1	1	basic leucine zipper transcription factor, ATF-like [Source:MGI Symbol;Acc:MGI:1859147]
Hpn	8.49583	3.74014e-13	4.31686e-11	1	1	hepsin [Source:MGI Symbol;Acc:MGI:1196620]
Ppfia4	4.60948	4.52336e-13	5.18458e-11	1	1	protein tyrosine phosphatase, receptor type, f polypeptide (PTPRF), interacting protein (liprin), alpha 4 [Source:MGI Symbol;Acc:MGI:1915757]
Slc12a8	-6.81365	4.68073e-13	5.32796e-11	-1	-1	solute carrier family 12 (potassium/chloride transporters), member 8 [Source:MGI Symbol;Acc:MGI:2443672]
Desi1	-3.11156	4.99276e-13	5.64421e-11	-1	-1	desumoylating isopeptidase 1 [Source:MGI Symbol;Acc:MGI:106313]
Plcl2	3.37611	5.48218e-13	6.15534e-11	1	1	phospholipase C-like 2 [Source:MGI Symbol;Acc:MGI:1352756]
CT010467.1	3.84183	5.59772e-13	6.24259e-11	1	1	18s RNA, related sequence 5
Capg	3.39111	6.68632e-13	7.40656e-11	1	1	capping protein (actin filament), gelsolin-like [Source:MGI Symbol;Acc:MGI:1098259]
Gnas	3.64408	7.03098e-13	7.73642e-11	1	1	GNAS (guanine nucleotide binding protein, alpha stimulating) complex locus [Source:MGI Symbol;Acc:MGI:95777]
Gm42602	11.1375	7.19674e-13	7.86637e-11	1	1	predicted gene 42602 [Source:MGI Symbol;Acc:MGI:5662739]
Gm47702	-10.8453	7.30273e-13	7.92971e-11	-1	-1	predicted gene, 47702 [Source:MGI Symbol;Acc:MGI:6096817]
Gm3739	10.073	7.44807e-13	8.03467e-11	1	1	predicted gene 3739 [Source:MGI Symbol;Acc:MGI:3781914]
Etl4	5.14494	7.51438e-13	8.05356e-11	1	1	enhancer trap locus 4 [Source:MGI Symbol;Acc:MGI:95454]
Kctd4	-3.34481	8.32612e-13	8.86597e-11	-1	-1	potassium channel tetramerisation domain containing 4 [Source:MGI Symbol;Acc:MGI:1914766]
Map3k8	3.82948	9.78143e-13	1.03489e-10	1	1	mitogen-activated protein kinase kinase kinase 8 [Source:MGI Symbol;Acc:MGI:1346878]
Klf4	3.59482	1.39911e-12	1.47084e-10	1	1	Kruppel-like factor 4 (gut) [Source:MGI Symbol;Acc:MGI:1342287]
Fcgr3	3.22685	1.46865e-12	1.53419e-10	1	1	Fc receptor, IgG, low affinity III [Source:MGI Symbol;Acc:MGI:95500]
Incenp	2.61211	1.55141e-12	1.61045e-10	1	1	inner centromere protein [Source:MGI Symbol;Acc:MGI:1313288]
Gm45548	-7.16147	1.70921e-12	1.76315e-10	-1	-1	predicted gene 45548 [Source:MGI Symbol;Acc:MGI:5791384]
Gjc3	-2.53948	1.93046e-12	1.97902e-10	-1	-1	gap junction protein, gamma 3 [Source:MGI Symbol;Acc:MGI:2153041]
B2m	2.72653	1.99656e-12	2.03415e-10	1	1	beta-2 microglobulin [Source:MGI Symbol;Acc:MGI:88127]
Nckap1l	4.45966	2.81703e-12	2.84498e-10	1	1	NCK associated protein 1 like [Source:MGI Symbol;Acc:MGI:1926063]
H2-D1	2.4878	2.82688e-12	2.84498e-10	1	1	histocompatibility 2, D region locus 1 [Source:MGI Symbol;Acc:MGI:95896]
Cd72	6.09547	3.01928e-12	3.0202e-10	1	1	CD72 antigen [Source:MGI Symbol;Acc:MGI:88345]
Elk3	3.37461	3.20933e-12	3.19097e-10	1	1	ELK3, member of ETS oncogene family [Source:MGI Symbol;Acc:MGI:101762]
Nrbp2	-2.40997	3.36689e-12	3.32758e-10	-1	-1	nuclear receptor binding protein 2 [Source:MGI Symbol;Acc:MGI:2385017]
Vsig2	3.94372	3.52656e-12	3.46463e-10	1	1	V-set and immunoglobulin domain containing 2 [Source:MGI Symbol;Acc:MGI:1928009]
Iigp1	3.82954	4.13088e-12	4.03433e-10	1	1	interferon inducible GTPase 1 [Source:MGI Symbol;Acc:MGI:1926259]
Utrn	3.11677	4.25487e-12	4.13098e-10	1	1	utrophin [Source:MGI Symbol;Acc:MGI:104631]
Cx3cr1	3.31232	4.91537e-12	4.74434e-10	1	1	chemokine (C-X3-C motif) receptor 1 [Source:MGI Symbol;Acc:MGI:1333815]
Sv2a	-2.57212	5.25506e-12	5.04272e-10	-1	-1	synaptic vesicle glycoprotein 2 a [Source:MGI Symbol;Acc:MGI:1927139]
Slfn5	3.23063	5.66062e-12	5.4005e-10	1	1	schlafen 5 [Source:MGI Symbol;Acc:MGI:1329004]
1700025N23Rik	11.1232	5.9948e-12	5.68645e-10	1	1	RIKEN cDNA 1700025N23 gene [Source:MGI Symbol;Acc:MGI:1917236]
Lrrfip1	2.53431	6.82869e-12	6.44043e-10	1	1	leucine rich repeat (in FLII) interacting protein 1 [Source:MGI Symbol;Acc:MGI:1342770]
Cd68	3.97678	7.14687e-12	6.70222e-10	1	1	CD68 antigen [Source:MGI Symbol;Acc:MGI:88342]
Hpgds	4.78521	7.21764e-12	6.73035e-10	1	1	hematopoietic prostaglandin D synthase [Source:MGI Symbol;Acc:MGI:1859384]
Cd82	-2.8836	7.83463e-12	7.26463e-10	-1	-1	CD82 antigen [Source:MGI Symbol;Acc:MGI:104651]
Pdgfb	3.1963	7.94327e-12	7.32423e-10	1	1	platelet derived growth factor, B polypeptide [Source:MGI Symbol;Acc:MGI:97528]
Atf3	7.67534	8.24266e-12	7.55806e-10	1	1	activating transcription factor 3 [Source:MGI Symbol;Acc:MGI:109384]
Slco2b1	2.82765	8.31219e-12	7.57971e-10	1	1	solute carrier organic anion transporter family, member 2b1 [Source:MGI Symbol;Acc:MGI:1351872]
Gm45828	3.47871	8.37794e-12	7.59769e-10	1	1	predicted gene 45828 [Source:MGI Symbol;Acc:MGI:5804943]
2900026A02Rik	3.4104	9.1744e-12	8.27451e-10	1	1	RIKEN cDNA 2900026A02 gene [Source:MGI Symbol;Acc:MGI:1920194]
Olfml1	-2.59805	9.29726e-12	8.33975e-10	-1	-1	olfactomedin-like 1 [Source:MGI Symbol;Acc:MGI:2679264]
Abcb1a	3.25306	9.40409e-12	8.38997e-10	1	1	ATP-binding cassette, sub-family B (MDR/TAP), member 1A [Source:MGI Symbol;Acc:MGI:97570]
Bin2	4.59795	1.04684e-11	9.28929e-10	1	1	bridging integrator 2 [Source:MGI Symbol;Acc:MGI:3611448]
Ifitm3	3.18758	1.20393e-11	1.06261e-09	1	1	interferon induced transmembrane protein 3 [Source:MGI Symbol;Acc:MGI:1913391]
Meg3	2.81006	1.2205e-11	1.07151e-09	1	1	maternally expressed 3 [Source:MGI Symbol;Acc:MGI:1202886]
Ifi213	8.05203	1.31943e-11	1.15223e-09	1	1	interferon activated gene 213 [Source:MGI Symbol;Acc:MGI:3695276]
Anxa3	2.97395	1.66281e-11	1.44445e-09	1	1	annexin A3 [Source:MGI Symbol;Acc:MGI:1201378]
Ifi211	7.6256	1.67286e-11	1.44558e-09	1	1	interferon activated gene 211 [Source:MGI Symbol;Acc:MGI:3041120]
Ifit3	3.18367	1.93348e-11	1.65737e-09	1	1	interferon-induced protein with tetratricopeptide repeats 3 [Source:MGI Symbol;Acc:MGI:1101055]
Cnp	-3.27443	1.93803e-11	1.65737e-09	-1	-1	2',3'-cyclic nucleotide 3' phosphodiesterase [Source:MGI Symbol;Acc:MGI:88437]
Psmb8	3.81174	2.00541e-11	1.70615e-09	1	1	proteasome (prosome, macropain) subunit, beta type 8 (large multifunctional peptidase 7) [Source:MGI Symbol;Acc:MGI:1346527]
Trim14	5.81933	2.03251e-11	1.72034e-09	1	1	tripartite motif-containing 14 [Source:MGI Symbol;Acc:MGI:1921985]
Tifab	6.93578	2.12443e-11	1.78897e-09	1	1	TRAF-interacting protein with forkhead-associated domain, family member B [Source:MGI Symbol;Acc:MGI:2385852]
Gm26857	4.88718	2.15081e-11	1.80198e-09	1	1	predicted gene, 26857 [Source:MGI Symbol;Acc:MGI:5477351]
Hmgb1-ps5	3.96198	2.19048e-11	1.82595e-09	1	1	high mobility group box 1, pseudogene 5 [Source:MGI Symbol;Acc:MGI:3776505]
A230081H15Rik	-8.75275	2.39759e-11	1.98856e-09	-1	-1	Riken cDNA A230081H15 gene [Source:MGI Symbol;Acc:MGI:4437789]
Lilr4b	10.866	2.5886e-11	2.13625e-09	1	1	leukocyte immunoglobulin-like receptor, subfamily B, member 4B [Source:MGI Symbol;Acc:MGI:102702]
Ecscr	4.0033	2.73642e-11	2.247e-09	1	1	endothelial cell surface expressed chemotaxis and apoptosis regulator [Source:MGI Symbol;Acc:MGI:1915795]
Gjc1	3.30055	2.76793e-11	2.2563e-09	1	1	gap junction protein, gamma 1 [Source:MGI Symbol;Acc:MGI:95718]
Filip1	3.79132	2.77509e-11	2.2563e-09	1	1	filamin A interacting protein 1 [Source:MGI Symbol;Acc:MGI:1917848]
Cbfa2t3	4.20611	2.85315e-11	2.3084e-09	1	1	CBFA2/RUNX1 translocation partner 3 [Source:MGI Symbol;Acc:MGI:1338013]
Tyrobp	4.29504	2.90174e-11	2.33626e-09	1	1	TYRO protein tyrosine kinase binding protein [Source:MGI Symbol;Acc:MGI:1277211]
Gm38066	10.8841	3.25374e-11	2.60694e-09	1	1	predicted gene, 38066 [Source:MGI Symbol;Acc:MGI:5611294]
Fli1	3.30825	3.40862e-11	2.71784e-09	1	1	Friend leukemia integration 1 [Source:MGI Symbol;Acc:MGI:95554]
Car13	-10.1183	3.62717e-11	2.87819e-09	-1	-1	carbonic anhydrase 13 [Source:MGI Symbol;Acc:MGI:1931322]
Gm37393	4.00257	4.16218e-11	3.28693e-09	1	1	predicted gene, 37393 [Source:MGI Symbol;Acc:MGI:5610621]
Lamc3	4.28368	4.37082e-11	3.43525e-09	1	1	laminin gamma 3 [Source:MGI Symbol;Acc:MGI:1344394]
Zrsr2	2.54758	4.57393e-11	3.57785e-09	1	1	zinc finger (CCCH type), RNA binding motif and serine/arginine rich 2 [Source:MGI Symbol;Acc:MGI:103287]
Gbp3	3.30865	4.6677e-11	3.63398e-09	1	1	guanylate binding protein 3 [Source:MGI Symbol;Acc:MGI:1926263]
Trim30d	3.38209	4.76437e-11	3.69183e-09	1	1	tripartite motif-containing 30D [Source:MGI Symbol;Acc:MGI:3035181]
Flt1	2.99594	4.92655e-11	3.79966e-09	1	1	FMS-like tyrosine kinase 1 [Source:MGI Symbol;Acc:MGI:95558]
Tnfrsf11a	7.71449	7.08544e-11	5.42629e-09	1	1	tumor necrosis factor receptor superfamily, member 11a, NFKB activator [Source:MGI Symbol;Acc:MGI:1314891]
Hhex	3.79649	7.10136e-11	5.42629e-09	1	1	hematopoietically expressed homeobox [Source:MGI Symbol;Acc:MGI:96086]
Gm44981	5.26587	7.96954e-11	6.06163e-09	1	1	predicted gene 44981 [Source:MGI Symbol;Acc:MGI:5753557]
Lyz2	3.97218	8.69393e-11	6.58226e-09	1	1	lysozyme 2 [Source:MGI Symbol;Acc:MGI:96897]
Synj2	-2.85265	1.04687e-10	7.85536e-09	-1	-1	synaptojanin 2 [Source:MGI Symbol;Acc:MGI:1201671]
Vav1	4.2693	1.04706e-10	7.85536e-09	1	1	vav 1 oncogene [Source:MGI Symbol;Acc:MGI:98923]
Igfbp7	2.62732	1.0628e-10	7.93735e-09	1	1	insulin-like growth factor binding protein 7 [Source:MGI Symbol;Acc:MGI:1352480]
Sbf1	-1.92615	1.32286e-10	9.83508e-09	-1	-1	SET binding factor 1 [Source:MGI Symbol;Acc:MGI:1925230]
Igtp	2.8698	1.56001e-10	1.15462e-08	1	1	interferon gamma induced GTPase [Source:MGI Symbol;Acc:MGI:107729]
Gm45129	-10.5234	1.60445e-10	1.18221e-08	-1	-1	predicted gene 45129 [Source:MGI Symbol;Acc:MGI:5753705]
Gpr37	-2.89798	1.6953e-10	1.24359e-08	-1	-1	G protein-coupled receptor 37 [Source:MGI Symbol;Acc:MGI:1313297]
Itgam	3.79901	1.73178e-10	1.26474e-08	1	1	integrin alpha M [Source:MGI Symbol;Acc:MGI:96607]
Eif4ebp1	3.35304	2.00265e-10	1.45611e-08	1	1	eukaryotic translation initiation factor 4E binding protein 1 [Source:MGI Symbol;Acc:MGI:103267]
Gpt	-1.94804	2.0893e-10	1.51245e-08	-1	-1	glutamic pyruvic transaminase, soluble [Source:MGI Symbol;Acc:MGI:95802]
Cgnl1	3.15435	2.11749e-10	1.52616e-08	1	1	cingulin-like 1 [Source:MGI Symbol;Acc:MGI:1915428]
Cmtm7	3.64777	2.24551e-10	1.6114e-08	1	1	CKLF-like MARVEL transmembrane domain containing 7 [Source:MGI Symbol;Acc:MGI:2447166]
Gm15609	3.55148	2.56007e-10	1.82918e-08	1	1	predicted gene 15609 [Source:MGI Symbol;Acc:MGI:3783055]
Myo18b	4.47708	2.58046e-10	1.83579e-08	1	1	myosin XVIIIb [Source:MGI Symbol;Acc:MGI:1921626]
Abi3	4.32576	2.9747e-10	2.10718e-08	1	1	ABI gene family, member 3 [Source:MGI Symbol;Acc:MGI:1913860]
Btg1	1.94472	3.16797e-10	2.22252e-08	1	1	B cell translocation gene 1, anti-proliferative [Source:MGI Symbol;Acc:MGI:88215]
Prpf38b	2.55508	3.17192e-10	2.22252e-08	1	1	PRP38 pre-mRNA processing factor 38 (yeast) domain containing B [Source:MGI Symbol;Acc:MGI:1914171]
Arid3a	3.05817	3.17791e-10	2.22252e-08	1	1	AT rich interactive domain 3A (BRIGHT-like) [Source:MGI Symbol;Acc:MGI:1328360]
Cxcl12	2.88142	3.19573e-10	2.22555e-08	1	1	chemokine (C-X-C motif) ligand 12 [Source:MGI Symbol;Acc:MGI:103556]
Cd22	8.04857	3.25841e-10	2.25967e-08	1	1	CD22 antigen [Source:MGI Symbol;Acc:MGI:88322]
Omg	-2.14856	3.28179e-10	2.26635e-08	-1	-1	oligodendrocyte myelin glycoprotein [Source:MGI Symbol;Acc:MGI:106586]
Gbp7	2.61564	3.33806e-10	2.29561e-08	1	1	guanylate binding protein 7 [Source:MGI Symbol;Acc:MGI:2444421]
Ptprb	3.09435	3.39715e-10	2.32655e-08	1	1	protein tyrosine phosphatase, receptor type, B [Source:MGI Symbol;Acc:MGI:97809]
Rhobtb1	3.06322	4.16807e-10	2.84273e-08	1	1	Rho-related BTB domain containing 1 [Source:MGI Symbol;Acc:MGI:1916538]
Marcks	1.96746	4.34131e-10	2.94869e-08	1	1	myristoylated alanine rich protein kinase C substrate [Source:MGI Symbol;Acc:MGI:96907]
Gm44951	3.81341	4.39438e-10	2.97251e-08	1	1	predicted gene 44951 [Source:MGI Symbol;Acc:MGI:5753527]
Lgals9	2.93656	4.44719e-10	2.99596e-08	1	1	lectin, galactose binding, soluble 9 [Source:MGI Symbol;Acc:MGI:109496]
Klhl4	-2.49598	4.49979e-10	3.01907e-08	-1	-1	kelch-like 4 [Source:MGI Symbol;Acc:MGI:2442829]
Comp	7.4131	4.56147e-10	3.04806e-08	1	1	cartilage oligomeric matrix protein [Source:MGI Symbol;Acc:MGI:88469]
Gpsm3	6.617	5.14413e-10	3.42354e-08	1	1	G-protein signalling modulator 3 (AGS3-like, C. elegans) [Source:MGI Symbol;Acc:MGI:2146785]
Gm12530	-10.3902	5.30729e-10	3.51794e-08	-1	-1	predicted gene 12530 [Source:MGI Symbol;Acc:MGI:3651546]
Sez6l2	-2.95388	5.68969e-10	3.75633e-08	-1	-1	seizure related 6 homolog like 2 [Source:MGI Symbol;Acc:MGI:2385295]
Nalcn	-3.79355	5.7222e-10	3.76274e-08	-1	-1	sodium leak channel, non-selective [Source:MGI Symbol;Acc:MGI:2444306]
1700047M11Rik	-2.65091	5.75703e-10	3.77063e-08	-1	-1	RIKEN cDNA 1700047M11 gene [Source:MGI Symbol;Acc:MGI:1914580]
Gsdmd	3.68979	5.93393e-10	3.87113e-08	1	1	gasdermin D [Source:MGI Symbol;Acc:MGI:1916396]
Gm43684	5.73006	6.29178e-10	4.08842e-08	1	1	predicted gene 43684 [Source:MGI Symbol;Acc:MGI:5663821]
Stard9	2.33263	6.47993e-10	4.19417e-08	1	1	START domain containing 9 [Source:MGI Symbol;Acc:MGI:3045258]
Oasl2	3.2969	6.61854e-10	4.26715e-08	1	1	2'-5' oligoadenylate synthetase-like 2 [Source:MGI Symbol;Acc:MGI:1344390]
Nupr1	2.58161	6.65102e-10	4.27141e-08	1	1	nuclear protein transcription regulator 1 [Source:MGI Symbol;Acc:MGI:1891834]
Hs3st1	-2.33732	6.72316e-10	4.29276e-08	-1	-1	heparan sulfate (glucosamine) 3-O-sulfotransferase 1 [Source:MGI Symbol;Acc:MGI:1201606]
Mlxipl	2.93427	6.73629e-10	4.29276e-08	1	1	MLX interacting protein-like [Source:MGI Symbol;Acc:MGI:1927999]
Mlph	5.30262	6.83609e-10	4.3396e-08	1	1	melanophilin [Source:MGI Symbol;Acc:MGI:2176380]
Spi1	3.7321	6.90632e-10	4.36739e-08	1	1	spleen focus forming virus (SFFV) proviral integration oncogene [Source:MGI Symbol;Acc:MGI:98282]
Gm29245	-7.34344	7.24111e-10	4.56162e-08	-1	-1	predicted gene 29245 [Source:MGI Symbol;Acc:MGI:5579951]
Gm42686	5.91276	7.68271e-10	4.82141e-08	1	1	predicted gene 42686 [Source:MGI Symbol;Acc:MGI:5662823]
Plxnb3	-3.12868	8.4403e-10	5.27678e-08	-1	-1	plexin B3 [Source:MGI Symbol;Acc:MGI:2154240]
Mctp1	6.85249	8.59262e-10	5.35174e-08	1	1	multiple C2 domains, transmembrane 1 [Source:MGI Symbol;Acc:MGI:1926021]
Cyba	2.78094	8.7718e-10	5.4316e-08	1	1	cytochrome b-245, alpha polypeptide [Source:MGI Symbol;Acc:MGI:1316658]
Nav3	2.6358	8.78666e-10	5.4316e-08	1	1	neuron navigator 3 [Source:MGI Symbol;Acc:MGI:2183703]
Cdc42ep3	2.99215	9.27899e-10	5.71454e-08	1	1	CDC42 effector protein (Rho GTPase binding) 3 [Source:MGI Symbol;Acc:MGI:2384718]
Gm37111	-7.29254	9.40898e-10	5.77305e-08	-1	-1	predicted gene, 37111 [Source:MGI Symbol;Acc:MGI:5610339]
Npb	4.15516	9.62637e-10	5.88457e-08	1	1	neuropeptide B [Source:MGI Symbol;Acc:MGI:2387153]
Gmip	2.94452	9.80309e-10	5.97048e-08	1	1	Gem-interacting protein [Source:MGI Symbol;Acc:MGI:1926066]
Ly6e	2.77051	9.90625e-10	6.01113e-08	1	1	lymphocyte antigen 6 complex, locus E [Source:MGI Symbol;Acc:MGI:106651]
Ptpn6	4.756	1.10259e-09	6.666e-08	1	1	protein tyrosine phosphatase, non-receptor type 6 [Source:MGI Symbol;Acc:MGI:96055]
Cntn2	-3.3607	1.11704e-09	6.72853e-08	-1	-1	contactin 2 [Source:MGI Symbol;Acc:MGI:104518]
Higd1b	2.52227	1.12327e-09	6.72853e-08	1	1	HIG1 domain family, member 1B [Source:MGI Symbol;Acc:MGI:1922939]
Tcirg1	2.14828	1.12516e-09	6.72853e-08	1	1	T cell, immune regulator 1, ATPase, H+ transporting, lysosomal V0 protein A3 [Source:MGI Symbol;Acc:MGI:1350931]
Cep97	-1.88714	1.15136e-09	6.86038e-08	-1	-1	centrosomal protein 97 [Source:MGI Symbol;Acc:MGI:1921451]
Rsad2	2.97607	1.17002e-09	6.94645e-08	1	1	radical S-adenosyl methionine domain containing 2 [Source:MGI Symbol;Acc:MGI:1929628]
Gm15894	9.94427	1.21568e-09	7.19168e-08	1	1	predicted gene 15894 [Source:MGI Symbol;Acc:MGI:3801859]
Gbp9	3.8246	1.32186e-09	7.79189e-08	1	1	guanylate-binding protein 9 [Source:MGI Symbol;Acc:MGI:3605620]
Arrdc3	-2.76504	1.41351e-09	8.30251e-08	-1	-1	arrestin domain containing 3 [Source:MGI Symbol;Acc:MGI:2145242]
Atp10a	3.03515	1.45029e-09	8.48833e-08	1	1	ATPase, class V, type 10A [Source:MGI Symbol;Acc:MGI:1330809]
Arhgap25	4.44487	1.48954e-09	8.68722e-08	1	1	Rho GTPase activating protein 25 [Source:MGI Symbol;Acc:MGI:2443687]
Rasal1	-2.89688	1.50216e-09	8.72999e-08	-1	-1	RAS protein activator like 1 (GAP1 like) [Source:MGI Symbol;Acc:MGI:1330842]
Abca2	-2.50893	1.576e-09	9.11805e-08	-1	-1	ATP-binding cassette, sub-family A (ABC1), member 2 [Source:MGI Symbol;Acc:MGI:99606]
Cd83	2.84317	1.57998e-09	9.11805e-08	1	1	CD83 antigen [Source:MGI Symbol;Acc:MGI:1328316]
Gm23935	2.27932	1.59816e-09	9.1908e-08	1	1	predicted gene, 23935 [Source:MGI Symbol;Acc:MGI:5453712]
Edil3	-2.76288	1.97823e-09	1.13371e-07	-1	-1	EGF-like repeats and discoidin I-like domains 3 [Source:MGI Symbol;Acc:MGI:1329025]
Nlrp1c-ps	6.53288	2.16078e-09	1.23404e-07	1	1	NLR family, pyrin domain containing 1C, pseudogene [Source:MGI Symbol;Acc:MGI:3582962]
Slfn2	4.88697	2.20504e-09	1.25497e-07	1	1	schlafen 2 [Source:MGI Symbol;Acc:MGI:1313258];schlafen 2 [Source:NCBI gene;Acc:20556]
Gm47664	3.71175	2.43786e-09	1.38271e-07	1	1	predicted gene, 47664 [Source:MGI Symbol;Acc:MGI:6096754]
Cfh	3.24669	2.50495e-09	1.4159e-07	1	1	complement component factor h [Source:MGI Symbol;Acc:MGI:88385]
Ifi27	1.81527	2.67557e-09	1.50414e-07	1	1	interferon, alpha-inducible protein 27 [Source:MGI Symbol;Acc:MGI:1277180]
Gm38346	8.06537	2.6793e-09	1.50414e-07	1	1	predicted gene, 38346 [Source:MGI Symbol;Acc:MGI:5611574]
Matk	2.97709	2.82793e-09	1.5822e-07	1	1	megakaryocyte-associated tyrosine kinase [Source:MGI Symbol;Acc:MGI:99259]
Fnbp1	-1.67134	2.86141e-09	1.59553e-07	-1	-1	formin binding protein 1 [Source:MGI Symbol;Acc:MGI:109606]
Mcam	-2.26943	2.98605e-09	1.65942e-07	-1	-1	melanoma cell adhesion molecule [Source:MGI Symbol;Acc:MGI:1933966]
Lgals3bp	1.95071	3.12542e-09	1.73104e-07	1	1	lectin, galactoside-binding, soluble, 3 binding protein [Source:MGI Symbol;Acc:MGI:99554]
Stab1	3.47825	3.18175e-09	1.75635e-07	1	1	stabilin 1 [Source:MGI Symbol;Acc:MGI:2178742]
H2-K1	2.07576	3.42675e-09	1.88528e-07	1	1	histocompatibility 2, K1, K region [Source:MGI Symbol;Acc:MGI:95904]
Ifit3b	2.65791	3.52433e-09	1.93253e-07	1	1	interferon-induced protein with tetratricopeptide repeats 3B [Source:MGI Symbol;Acc:MGI:3698419]
Ccp110	-2.09216	3.68063e-09	2.01155e-07	-1	-1	centriolar coiled coil protein 110 [Source:MGI Symbol;Acc:MGI:2141942]
Tubb4a	-2.73489	3.70518e-09	2.01829e-07	-1	-1	tubulin, beta 4A class IVA [Source:MGI Symbol;Acc:MGI:107848]
Maf	2.92607	3.81258e-09	2.06995e-07	1	1	avian musculoaponeurotic fibrosarcoma oncogene homolog [Source:MGI Symbol;Acc:MGI:96909]
Mal	-2.66519	3.96015e-09	2.14302e-07	-1	-1	myelin and lymphocyte protein, T cell differentiation protein [Source:MGI Symbol;Acc:MGI:892970]
Calml4	3.27755	4.02086e-09	2.16877e-07	1	1	calmodulin-like 4 [Source:MGI Symbol;Acc:MGI:1922850]
Lef1	2.96462	4.22087e-09	2.26924e-07	1	1	lymphoid enhancer binding factor 1 [Source:MGI Symbol;Acc:MGI:96770]
Adap2os	4.67586	4.48069e-09	2.4011e-07	1	1	ArfGAP with dual PH domains 2, opposite strand [Source:MGI Symbol;Acc:MGI:3650197]
Ptms	2.44768	4.85855e-09	2.59516e-07	1	1	parathymosin [Source:MGI Symbol;Acc:MGI:1916452]
Tec	3.16965	5.37264e-09	2.8605e-07	1	1	tec protein tyrosine kinase [Source:MGI Symbol;Acc:MGI:98662]
Plek	3.07668	5.46764e-09	2.90171e-07	1	1	pleckstrin [Source:MGI Symbol;Acc:MGI:1860485]
Fa2h	-3.09909	6.22668e-09	3.29395e-07	-1	-1	fatty acid 2-hydroxylase [Source:MGI Symbol;Acc:MGI:2443327]
Sept4	-2.61354	6.41256e-09	3.38145e-07	-1	-1	septin 4 [Source:MGI Symbol;Acc:MGI:1270156]
Ppp1r15a	2.39107	6.92895e-09	3.64211e-07	1	1	protein phosphatase 1, regulatory subunit 15A [Source:MGI Symbol;Acc:MGI:1927072]
Mx2	3.11208	6.95818e-09	3.64587e-07	1	1	MX dynamin-like GTPase 2 [Source:MGI Symbol;Acc:MGI:97244]
Srgap2	2.15167	7.08025e-09	3.69808e-07	1	1	SLIT-ROBO Rho GTPase activating protein 2 [Source:MGI Symbol;Acc:MGI:109605]
Pik3r5	8.43991	7.10273e-09	3.69812e-07	1	1	phosphoinositide-3-kinase regulatory subunit 5 [Source:MGI Symbol;Acc:MGI:2443588]
Nes	2.48283	7.31726e-09	3.79784e-07	1	1	nestin [Source:MGI Symbol;Acc:MGI:101784]
Gm14239	3.69948	7.62633e-09	3.94585e-07	1	1	predicted gene 14239 [Source:MGI Symbol;Acc:MGI:3651698]
Ttyh2	-2.04016	7.69193e-09	3.96735e-07	-1	-1	tweety family member 2 [Source:MGI Symbol;Acc:MGI:2157091]
Tnfrsf1b	3.09246	7.84883e-09	4.03567e-07	1	1	tumor necrosis factor receptor superfamily, member 1b [Source:MGI Symbol;Acc:MGI:1314883]
Arl4a	2.44543	7.9398e-09	4.06977e-07	1	1	ADP-ribosylation factor-like 4A [Source:MGI Symbol;Acc:MGI:99437]
Egfl7	2.61059	8.18032e-09	4.18007e-07	1	1	EGF-like domain 7 [Source:MGI Symbol;Acc:MGI:2449923]
F11r	2.60774	8.31604e-09	4.2363e-07	1	1	F11 receptor [Source:MGI Symbol;Acc:MGI:1321398]
Cdh5	2.99568	8.39438e-09	4.26306e-07	1	1	cadherin 5 [Source:MGI Symbol;Acc:MGI:105057]
Tmem88b	-2.52394	8.66913e-09	4.38266e-07	-1	-1	transmembrane protein 88B [Source:MGI Symbol;Acc:MGI:2444329]
Gm46224	6.84416	8.683e-09	4.38266e-07	1	1	predicted gene, 46224 [Source:MGI Symbol;Acc:MGI:5825861]
H2-T23	2.986	9.02511e-09	4.54144e-07	1	1	histocompatibility 2, T region locus 23 [Source:MGI Symbol;Acc:MGI:95957]
Fam102b	2.74928	9.65231e-09	4.84229e-07	1	1	family with sequence similarity 102, member B [Source:MGI Symbol;Acc:MGI:3036259]
Prkcq	-2.64477	9.70845e-09	4.85569e-07	-1	-1	protein kinase C, theta [Source:MGI Symbol;Acc:MGI:97601]
Slco1a4	2.68214	9.83547e-09	4.89357e-07	1	1	solute carrier organic anion transporter family, member 1a4 [Source:MGI Symbol;Acc:MGI:1351896]
Prrg1	-2.96917	9.84348e-09	4.89357e-07	-1	-1	proline rich Gla (G-carboxyglutamic acid) 1 [Source:MGI Symbol;Acc:MGI:1917364]
Rbpjl	-10.0271	9.918e-09	4.91582e-07	-1	-1	recombination signal binding protein for immunoglobulin kappa J region-like [Source:MGI Symbol;Acc:MGI:1196616]
Gm24187	2.67276	1.03433e-08	5.11124e-07	1	1	predicted gene, 24187 [Source:MGI Symbol;Acc:MGI:5453964]
Rnf144b	4.56854	1.0587e-08	5.21605e-07	1	1	ring finger protein 144B [Source:MGI Symbol;Acc:MGI:2384986]
Nkain2	-3.28636	1.07597e-08	5.28539e-07	-1	-1	Na+/K+ transporting ATPase interacting 2 [Source:MGI Symbol;Acc:MGI:1923447]
Dock10	-2.17857	1.08058e-08	5.29226e-07	-1	-1	dedicator of cytokinesis 10 [Source:MGI Symbol;Acc:MGI:2146320]
Rcsd1	3.13407	1.10499e-08	5.3958e-07	1	1	RCSD domain containing 1 [Source:MGI Symbol;Acc:MGI:2676394]
Gm48074	6.42872	1.11284e-08	5.4181e-07	1	1	predicted gene, 48074 [Source:MGI Symbol;Acc:MGI:6097407]
Dcaf17	2.06944	1.13492e-08	5.50938e-07	1	1	DDB1 and CUL4 associated factor 17 [Source:MGI Symbol;Acc:MGI:1923013]
Naip2	6.04025	1.15394e-08	5.58528e-07	1	1	NLR family, apoptosis inhibitory protein 2 [Source:MGI Symbol;Acc:MGI:1298226]
Gm12000	8.57528	1.16287e-08	5.61203e-07	1	1	predicted gene 12000 [Source:MGI Symbol;Acc:MGI:3651524]
Mpeg1	5.16834	1.22994e-08	5.91843e-07	1	1	macrophage expressed gene 1 [Source:MGI Symbol;Acc:MGI:1333743]
Arglu1	2.3985	1.24647e-08	5.98052e-07	1	1	arginine and glutamate rich 1 [Source:MGI Symbol;Acc:MGI:2442985]
Irf9	2.09761	1.26466e-08	6.03966e-07	1	1	interferon regulatory factor 9 [Source:MGI Symbol;Acc:MGI:107587]
Selplg	3.24204	1.26611e-08	6.03966e-07	1	1	selectin, platelet (p-selectin) ligand [Source:MGI Symbol;Acc:MGI:106689]
Nfam1	3.90077	1.37037e-08	6.51815e-07	1	1	Nfat activating molecule with ITAM motif 1 [Source:MGI Symbol;Acc:MGI:1921289]
Prr32	3.30501	1.43806e-08	6.82046e-07	1	1	proline rich 32 [Source:MGI Symbol;Acc:MGI:1916050]
Gimap6	2.90195	1.53677e-08	7.26775e-07	1	1	GTPase, IMAP family member 6 [Source:MGI Symbol;Acc:MGI:1918876]
Arhgap29	2.64895	1.57768e-08	7.43987e-07	1	1	Rho GTPase activating protein 29 [Source:MGI Symbol;Acc:MGI:2443818]
Clcf1	8.65046	1.62166e-08	7.61166e-07	1	1	cardiotrophin-like cytokine factor 1 [Source:MGI Symbol;Acc:MGI:1930088]
Plekho1	2.52371	1.62333e-08	7.61166e-07	1	1	pleckstrin homology domain containing, family O member 1 [Source:MGI Symbol;Acc:MGI:1914470]
Serping1	2.5967	1.64256e-08	7.68002e-07	1	1	serine (or cysteine) peptidase inhibitor, clade G, member 1 [Source:MGI Symbol;Acc:MGI:894696]
Lpar1	-2.56951	1.65153e-08	7.70012e-07	-1	-1	lysophosphatidic acid receptor 1 [Source:MGI Symbol;Acc:MGI:108429]
Adgrf5	2.94126	1.68364e-08	7.82776e-07	1	1	adhesion G protein-coupled receptor F5 [Source:MGI Symbol;Acc:MGI:2182928]
Pigz	-2.76085	1.75088e-08	8.10729e-07	-1	-1	phosphatidylinositol glycan anchor biosynthesis, class Z [Source:MGI Symbol;Acc:MGI:2443822]
Ptprd	-2.08398	1.75359e-08	8.10729e-07	-1	-1	protein tyrosine phosphatase, receptor type, D [Source:MGI Symbol;Acc:MGI:97812]
Shroom2	-2.43395	1.79942e-08	8.29595e-07	-1	-1	shroom family member 2 [Source:MGI Symbol;Acc:MGI:107194]
Apold1	2.86177	1.83566e-08	8.43942e-07	1	1	apolipoprotein L domain containing 1 [Source:MGI Symbol;Acc:MGI:2685921]
Gm49731	-3.45201	1.96989e-08	9.03141e-07	-1	-1	predicted gene, 49731 [Source:MGI Symbol;Acc:MGI:6215214]
Crip2	1.68208	2.02075e-08	9.23891e-07	1	1	cysteine rich protein 2 [Source:MGI Symbol;Acc:MGI:1915587]
Gm13241	6.54888	2.04778e-08	9.33662e-07	1	1	predicted gene 13241 [Source:MGI Symbol;Acc:MGI:3649920]
Arhgef28	-1.99401	2.1406e-08	9.73293e-07	-1	-1	Rho guanine nucleotide exchange factor (GEF) 28 [Source:MGI Symbol;Acc:MGI:1346016]
Cp	2.84054	2.24324e-08	1.01716e-06	1	1	ceruloplasmin [Source:MGI Symbol;Acc:MGI:88476]
Nipa1	-2.32699	2.28045e-08	1.0312e-06	-1	-1	non imprinted in Prader-Willi/Angelman syndrome 1 homolog (human) [Source:MGI Symbol;Acc:MGI:2442058]
Spock3	-7.28993	2.30072e-08	1.03752e-06	-1	-1	sparc/osteonectin, cwcv and kazal-like domains proteoglycan 3 [Source:MGI Symbol;Acc:MGI:1920152]
Elovl6	-2.48534	2.59963e-08	1.16628e-06	-1	-1	ELOVL family member 6, elongation of long chain fatty acids (yeast) [Source:MGI Symbol;Acc:MGI:2156528]
Ttll7	-1.83588	2.60036e-08	1.16628e-06	-1	-1	tubulin tyrosine ligase-like family, member 7 [Source:MGI Symbol;Acc:MGI:1918142]
Igsf8	-2.51728	2.83818e-08	1.26949e-06	-1	-1	immunoglobulin superfamily, member 8 [Source:MGI Symbol;Acc:MGI:2154090]
Akap12	2.75516	2.97211e-08	1.3258e-06	1	1	A kinase (PRKA) anchor protein (gravin) 12 [Source:MGI Symbol;Acc:MGI:1932576]
Itga1	2.26149	3.02397e-08	1.3453e-06	1	1	integrin alpha 1 [Source:MGI Symbol;Acc:MGI:96599]
Dscaml1	-2.5111	3.06006e-08	1.3577e-06	-1	-1	DS cell adhesion molecule like 1 [Source:MGI Symbol;Acc:MGI:2150309]
Vmp1	-2.12001	3.25846e-08	1.44185e-06	-1	-1	vacuole membrane protein 1 [Source:MGI Symbol;Acc:MGI:1923159]
Chd3	2.22888	3.3566e-08	1.4813e-06	1	1	chromodomain helicase DNA binding protein 3 [Source:MGI Symbol;Acc:MGI:1344395]
Arhgap4	3.82613	3.39529e-08	1.49438e-06	1	1	Rho GTPase activating protein 4 [Source:MGI Symbol;Acc:MGI:2159577]
Ppp1r18	3.72568	3.59151e-08	1.57654e-06	1	1	protein phosphatase 1, regulatory subunit 18 [Source:MGI Symbol;Acc:MGI:1923698]
Rsph1	3.03148	3.70357e-08	1.62142e-06	1	1	radial spoke head 1 homolog (Chlamydomonas) [Source:MGI Symbol;Acc:MGI:1194909]
Prkcz	-2.38862	3.73382e-08	1.63033e-06	-1	-1	protein kinase C, zeta [Source:MGI Symbol;Acc:MGI:97602]
Uba7	3.27722	3.75176e-08	1.63385e-06	1	1	ubiquitin-like modifier activating enzyme 7 [Source:MGI Symbol;Acc:MGI:1349462]
Tshz2	2.76577	3.8316e-08	1.66423e-06	1	1	teashirt zinc finger family member 2 [Source:MGI Symbol;Acc:MGI:2153084]
Plxna4os1	5.25455	3.85431e-08	1.66969e-06	1	1	plexin A4, opposite strand 1 [Source:MGI Symbol;Acc:MGI:2442851]
Asns	2.65369	4.40513e-08	1.90332e-06	1	1	asparagine synthetase [Source:MGI Symbol;Acc:MGI:1350929]
Tgfb1	3.67716	4.43303e-08	1.91037e-06	1	1	transforming growth factor, beta 1 [Source:MGI Symbol;Acc:MGI:98725]
Scd2	-2.02774	4.48617e-08	1.92823e-06	-1	-1	stearoyl-Coenzyme A desaturase 2 [Source:MGI Symbol;Acc:MGI:98240]
Syk	3.71565	4.70333e-08	2.01632e-06	1	1	spleen tyrosine kinase [Source:MGI Symbol;Acc:MGI:99515]
D7Ertd443e	-3.04552	5.04783e-08	2.15841e-06	-1	-1	DNA segment, Chr 7, ERATO Doi 443, expressed [Source:MGI Symbol;Acc:MGI:1196431]
Lgals1	2.38496	5.1907e-08	2.21376e-06	1	1	lectin, galactose binding, soluble 1 [Source:MGI Symbol;Acc:MGI:96777]
Tgfbr1	2.20321	5.4769e-08	2.3298e-06	1	1	transforming growth factor, beta receptor I [Source:MGI Symbol;Acc:MGI:98728]
Tprn	-2.64407	5.76976e-08	2.44807e-06	-1	-1	taperin [Source:MGI Symbol;Acc:MGI:2139535]
Gm26815	3.74627	6.08339e-08	2.57452e-06	1	1	predicted gene, 26815 [Source:MGI Symbol;Acc:MGI:5477309]
Rin3	4.2222	6.8932e-08	2.90978e-06	1	1	Ras and Rab interactor 3 [Source:MGI Symbol;Acc:MGI:2385708]
Fam234a	-1.85378	7.08549e-08	2.98331e-06	-1	-1	family with sequence similarity 234, member A [Source:MGI Symbol;Acc:MGI:2146854]
Olig1	-2.15998	7.44706e-08	3.12758e-06	-1	-1	oligodendrocyte transcription factor 1 [Source:MGI Symbol;Acc:MGI:1355334]
Cd14	3.27236	7.54321e-08	3.15992e-06	1	1	CD14 antigen [Source:MGI Symbol;Acc:MGI:88318]
Ctsh	2.48836	7.75195e-08	3.23914e-06	1	1	cathepsin H [Source:MGI Symbol;Acc:MGI:107285]
Ptpdc1	-2.32222	7.83806e-08	3.26685e-06	-1	-1	protein tyrosine phosphatase domain containing 1 [Source:MGI Symbol;Acc:MGI:2145430]
Trim5	4.16222	7.96692e-08	3.31199e-06	1	1	tripartite motif-containing 5 [Source:MGI Symbol;Acc:MGI:3646853]
Gm39556	7.7733	7.9865e-08	3.31199e-06	1	1	predicted gene, 39556 [Source:MGI Symbol;Acc:MGI:5622441]
Slc44a1	-2.43276	8.22498e-08	3.40234e-06	-1	-1	solute carrier family 44, member 1 [Source:MGI Symbol;Acc:MGI:2140592]
Itgb4	-3.08944	8.25941e-08	3.40369e-06	-1	-1	integrin beta 4 [Source:MGI Symbol;Acc:MGI:96613]
Cox6a2	5.59959	8.2695e-08	3.40369e-06	1	1	cytochrome c oxidase subunit 6A2 [Source:MGI Symbol;Acc:MGI:104649]
Kcnj8	2.46056	8.43133e-08	3.46069e-06	1	1	potassium inwardly-rectifying channel, subfamily J, member 8 [Source:MGI Symbol;Acc:MGI:1100508]
Psme1	1.92591	8.44991e-08	3.46069e-06	1	1	proteasome (prosome, macropain) activator subunit 1 (PA28 alpha) [Source:MGI Symbol;Acc:MGI:1096367]
Sspo	-2.79617	8.93675e-08	3.64769e-06	-1	-1	SCO-spondin [Source:MGI Symbol;Acc:MGI:2674311]
Ddx58	2.6596	8.95071e-08	3.64769e-06	1	1	DEAD (Asp-Glu-Ala-Asp) box polypeptide 58 [Source:MGI Symbol;Acc:MGI:2442858]
Gnai1	-2.62768	9.55881e-08	3.88592e-06	-1	-1	guanine nucleotide binding protein (G protein), alpha inhibiting 1 [Source:MGI Symbol;Acc:MGI:95771]
Ap1s2	1.92616	9.61628e-08	3.89967e-06	1	1	adaptor-related protein complex 1, sigma 2 subunit [Source:MGI Symbol;Acc:MGI:1889383]
Kif13a	-1.91047	9.78812e-08	3.95846e-06	-1	-1	kinesin family member 13A [Source:MGI Symbol;Acc:MGI:1098264]
Slco3a1	-2.26991	9.80921e-08	3.95846e-06	-1	-1	solute carrier organic anion transporter family, member 3a1 [Source:MGI Symbol;Acc:MGI:1351867]
Tgtp1	3.04032	9.92484e-08	3.99535e-06	1	1	T cell specific GTPase 1 [Source:MGI Symbol;Acc:MGI:98734]
Tmem273	6.89468	1.0013e-07	4.02103e-06	1	1	transmembrane protein 273 [Source:MGI Symbol;Acc:MGI:1916319]
Unc5b	-1.83604	1.01744e-07	4.07592e-06	-1	-1	unc-5 netrin receptor B [Source:MGI Symbol;Acc:MGI:894703]
Zdhhc9	-2.44147	1.04995e-07	4.196e-06	-1	-1	zinc finger, DHHC domain containing 9 [Source:MGI Symbol;Acc:MGI:2444393]
Gm11934	4.25312	1.06849e-07	4.25191e-06	1	1	predicted gene 11934 [Source:MGI Symbol;Acc:MGI:3649212]
Phldb1	-1.96256	1.0691e-07	4.25191e-06	-1	-1	pleckstrin homology like domain, family B, member 1 [Source:MGI Symbol;Acc:MGI:2143230]
Edn1	3.26599	1.08117e-07	4.28588e-06	1	1	endothelin 1 [Source:MGI Symbol;Acc:MGI:95283]
Gm42372	-3.03786	1.08283e-07	4.28588e-06	-1	-1	predicted gene, 42372 [Source:MGI Symbol;Acc:MGI:5625257]
Slc7a1	2.76352	1.15173e-07	4.53741e-06	1	1	solute carrier family 7 (cationic amino acid transporter, y+ system), member 1 [Source:MGI Symbol;Acc:MGI:88117]
Qpct	-2.58953	1.15188e-07	4.53741e-06	-1	-1	glutaminyl-peptide cyclotransferase (glutaminyl cyclase) [Source:MGI Symbol;Acc:MGI:1917786]
Adcy4	3.29907	1.15879e-07	4.55378e-06	1	1	adenylate cyclase 4 [Source:MGI Symbol;Acc:MGI:99674]
Gm13238	6.55295	1.16936e-07	4.58439e-06	1	1	predicted gene 13238 [Source:MGI Symbol;Acc:MGI:3652104]
Akap13	2.05354	1.22376e-07	4.78631e-06	1	1	A kinase (PRKA) anchor protein 13 [Source:MGI Symbol;Acc:MGI:2676556]
Gm4673	3.02029	1.25638e-07	4.90224e-06	1	1	predicted gene 4673 [Source:MGI Symbol;Acc:MGI:3782854]
Car5a	4.02095	1.26785e-07	4.92511e-06	1	1	carbonic anhydrase 5a, mitochondrial [Source:MGI Symbol;Acc:MGI:101946]
Rgs4	2.07818	1.26821e-07	4.92511e-06	1	1	regulator of G-protein signaling 4 [Source:MGI Symbol;Acc:MGI:108409]
Ermn	-2.36794	1.27657e-07	4.94597e-06	-1	-1	ermin, ERM-like protein [Source:MGI Symbol;Acc:MGI:1925017]
Sox8	-1.58046	1.27986e-07	4.94708e-06	-1	-1	SRY (sex determining region Y)-box 8 [Source:MGI Symbol;Acc:MGI:98370]
Rgs1	8.0592	1.34191e-07	5.17482e-06	1	1	regulator of G-protein signaling 1 [Source:MGI Symbol;Acc:MGI:1354694]
Cldn5	2.44505	1.35772e-07	5.22357e-06	1	1	claudin 5 [Source:MGI Symbol;Acc:MGI:1276112]
Btk	5.62517	1.39745e-07	5.36392e-06	1	1	Bruton agammaglobulinemia tyrosine kinase [Source:MGI Symbol;Acc:MGI:88216]
Slc12a2	-1.95445	1.40901e-07	5.39576e-06	-1	-1	solute carrier family 12, member 2 [Source:MGI Symbol;Acc:MGI:101924]
Ushbp1	2.79772	1.43725e-07	5.49117e-06	1	1	USH1 protein network component harmonin binding protein 1 [Source:MGI Symbol;Acc:MGI:1922920]
Psme2b	3.35907	1.47052e-07	5.60528e-06	1	1	protease (prosome, macropain) activator subunit 2B [Source:MGI Symbol;Acc:MGI:1341073]
Capn3	4.95489	1.49125e-07	5.67121e-06	1	1	calpain 3 [Source:MGI Symbol;Acc:MGI:107437]
Grap	2.88608	1.50594e-07	5.71392e-06	1	1	GRB2-related adaptor protein [Source:MGI Symbol;Acc:MGI:1918770]
St8sia4	2.60401	1.5283e-07	5.78546e-06	1	1	ST8 alpha-N-acetyl-neuraminide alpha-2,8-sialyltransferase 4 [Source:MGI Symbol;Acc:MGI:106018]
Palm2	-3.15051	1.53852e-07	5.81082e-06	-1	-1	paralemmin 2 [Source:MGI Symbol;Acc:MGI:1934601]
Usp54	-1.74967	1.57164e-07	5.92237e-06	-1	-1	ubiquitin specific peptidase 54 [Source:MGI Symbol;Acc:MGI:1926037]
C130089K02Rik	3.28452	1.58852e-07	5.97232e-06	1	1	RIKEN cDNA C130089K02 gene [Source:MGI Symbol;Acc:MGI:2444420]
Gpr34	3.43412	1.6448e-07	6.16989e-06	1	1	G protein-coupled receptor 34 [Source:MGI Symbol;Acc:MGI:1346334]
Dct	3.07728	1.65452e-07	6.19227e-06	1	1	dopachrome tautomerase [Source:MGI Symbol;Acc:MGI:102563]
Tbx3os1	4.10462	1.67512e-07	6.24364e-06	1	1	T-box 3, opposite strand 1 [Source:MGI Symbol;Acc:MGI:3780472]
Dleu2	2.00647	1.67705e-07	6.24364e-06	1	1	deleted in lymphocytic leukemia, 2 [Source:MGI Symbol;Acc:MGI:1934030]
Pcp4l1	2.52118	1.6796e-07	6.24364e-06	1	1	Purkinje cell protein 4-like 1 [Source:MGI Symbol;Acc:MGI:1913675]
Casp8	3.59394	1.7053e-07	6.32492e-06	1	1	caspase 8 [Source:MGI Symbol;Acc:MGI:1261423]
Csrp1	-2.23677	1.7568e-07	6.50134e-06	-1	-1	cysteine and glycine-rich protein 1 [Source:MGI Symbol;Acc:MGI:88549]
Nfil3	2.44232	1.83433e-07	6.77306e-06	1	1	nuclear factor, interleukin 3, regulated [Source:MGI Symbol;Acc:MGI:109495]
Lmo2	2.6377	1.87632e-07	6.91267e-06	1	1	LIM domain only 2 [Source:MGI Symbol;Acc:MGI:102811]
Rgs5	2.45369	1.88183e-07	6.9175e-06	1	1	regulator of G-protein signaling 5 [Source:MGI Symbol;Acc:MGI:1098434]
Myo1g	7.08377	1.90213e-07	6.97661e-06	1	1	myosin IG [Source:MGI Symbol;Acc:MGI:1927091]
Usp30	-2.75657	1.91488e-07	7.0078e-06	-1	-1	ubiquitin specific peptidase 30 [Source:MGI Symbol;Acc:MGI:2140991]
Gamt	-2.17917	1.96645e-07	7.1806e-06	-1	-1	guanidinoacetate methyltransferase [Source:MGI Symbol;Acc:MGI:1098221]
Abcc9	2.77052	1.97581e-07	7.19884e-06	1	1	ATP-binding cassette, sub-family C (CFTR/MRP), member 9 [Source:MGI Symbol;Acc:MGI:1352630]
C3ar1	4.9931	1.99859e-07	7.26578e-06	1	1	complement component 3a receptor 1 [Source:MGI Symbol;Acc:MGI:1097680]
Arhgdib	3.13316	2.10099e-07	7.62129e-06	1	1	Rho, GDP dissociation inhibitor (GDI) beta [Source:MGI Symbol;Acc:MGI:101940]
Tmem119	2.52318	2.1178e-07	7.66542e-06	1	1	transmembrane protein 119 [Source:MGI Symbol;Acc:MGI:2385228]
Crybb1	3.53221	2.13344e-07	7.70511e-06	1	1	crystallin, beta B1 [Source:MGI Symbol;Acc:MGI:104992]
Mobp	-2.0728	2.18269e-07	7.86578e-06	-1	-1	myelin-associated oligodendrocytic basic protein [Source:MGI Symbol;Acc:MGI:108511]
Synpo2	2.54838	2.20199e-07	7.91806e-06	1	1	synaptopodin 2 [Source:MGI Symbol;Acc:MGI:2153070]
Gch1	3.36635	2.22346e-07	7.97787e-06	1	1	GTP cyclohydrolase 1 [Source:MGI Symbol;Acc:MGI:95675]
Tmem229a	-1.95292	2.24917e-07	8.05263e-06	-1	-1	transmembrane protein 229A [Source:MGI Symbol;Acc:MGI:2442812]
Pde4b	-1.63967	2.29346e-07	8.19342e-06	-1	-1	phosphodiesterase 4B, cAMP specific [Source:MGI Symbol;Acc:MGI:99557]
Prss23	2.7474	2.32585e-07	8.29119e-06	1	1	protease, serine 23 [Source:MGI Symbol;Acc:MGI:1923703]
Gm17546	3.86342	2.33493e-07	8.30562e-06	1	1	predicted gene, 17546 [Source:MGI Symbol;Acc:MGI:4937180]
Rbm25	2.14013	2.3672e-07	8.40228e-06	1	1	RNA binding motif protein 25 [Source:MGI Symbol;Acc:MGI:1914289]
Gm10974	6.04808	2.45617e-07	8.69938e-06	1	1	predicted gene 10974 [Source:MGI Symbol;Acc:MGI:3779185]
Cers2	-2.22728	2.53405e-07	8.956e-06	-1	-1	ceramide synthase 2 [Source:MGI Symbol;Acc:MGI:1924143]
Gm42892	2.7599	2.56796e-07	9.05646e-06	1	1	predicted gene 42892 [Source:MGI Symbol;Acc:MGI:5663029]
Csrp2	2.61072	2.64841e-07	9.30739e-06	1	1	cysteine and glycine-rich protein 2 [Source:MGI Symbol;Acc:MGI:1202907]
Cxcl16	4.23515	2.65039e-07	9.30739e-06	1	1	chemokine (C-X-C motif) ligand 16 [Source:MGI Symbol;Acc:MGI:1932682]
Ifi35	2.77169	2.78411e-07	9.75621e-06	1	1	interferon-induced protein 35 [Source:MGI Symbol;Acc:MGI:1917360]
Pck2	2.06988	2.82632e-07	9.88315e-06	1	1	phosphoenolpyruvate carboxykinase 2 (mitochondrial) [Source:MGI Symbol;Acc:MGI:1860456]
Ehbp1l1	2.3346	2.84877e-07	9.94057e-06	1	1	EH domain binding protein 1-like 1 [Source:MGI Symbol;Acc:MGI:3612340]
Rbpms	2.70287	2.86937e-07	9.99133e-06	1	1	RNA binding protein gene with multiple splicing [Source:MGI Symbol;Acc:MGI:1334446]
Fmnl3	2.51767	2.88482e-07	1.0024e-05	1	1	formin-like 3 [Source:MGI Symbol;Acc:MGI:109569]
Pmepa1	2.0601	2.91082e-07	1.00931e-05	1	1	prostate transmembrane protein, androgen induced 1 [Source:MGI Symbol;Acc:MGI:1929600]
B430010I23Rik	2.83123	2.92725e-07	1.0125e-05	1	1	RIKEN cDNA B430010I23 gene [Source:MGI Symbol;Acc:MGI:1926099]
Grrp1	2.90589	2.93229e-07	1.0125e-05	1	1	glycine/arginine rich protein 1 [Source:MGI Symbol;Acc:MGI:1919940]
Ddit3	2.29579	3.01592e-07	1.0392e-05	1	1	DNA-damage inducible transcript 3 [Source:MGI Symbol;Acc:MGI:109247]
Cebpb	2.54794	3.08755e-07	1.06167e-05	1	1	CCAAT/enhancer binding protein (C/EBP), beta [Source:MGI Symbol;Acc:MGI:88373]
Tmcc2	-2.05387	3.13425e-07	1.07549e-05	-1	-1	transmembrane and coiled-coil domains 2 [Source:MGI Symbol;Acc:MGI:1916125]
Palmd	2.57684	3.14334e-07	1.07637e-05	1	1	palmdelphin [Source:MGI Symbol;Acc:MGI:2148896]
Paqr5	2.89648	3.22198e-07	1.10101e-05	1	1	progestin and adipoQ receptor family member V [Source:MGI Symbol;Acc:MGI:1921340]
Tgfb1i1	2.70307	3.25666e-07	1.10919e-05	1	1	transforming growth factor beta 1 induced transcript 1 [Source:MGI Symbol;Acc:MGI:102784]
Dusp26	-2.45686	3.25935e-07	1.10919e-05	-1	-1	dual specificity phosphatase 26 (putative) [Source:MGI Symbol;Acc:MGI:1914209]
Ccdc9	2.17783	3.29435e-07	1.11879e-05	1	1	coiled-coil domain containing 9 [Source:MGI Symbol;Acc:MGI:1921443]
Irf2	1.84302	3.35187e-07	1.13471e-05	1	1	interferon regulatory factor 2 [Source:MGI Symbol;Acc:MGI:96591]
Ier2	2.11747	3.35496e-07	1.13471e-05	1	1	immediate early response 2 [Source:MGI Symbol;Acc:MGI:104815]
Pip4k2a	-1.86692	3.39825e-07	1.147e-05	-1	-1	phosphatidylinositol-5-phosphate 4-kinase, type II, alpha [Source:MGI Symbol;Acc:MGI:1298206]
Tnfrsf12a	2.96347	3.48119e-07	1.17259e-05	1	1	tumor necrosis factor receptor superfamily, member 12a [Source:MGI Symbol;Acc:MGI:1351484]
Arhgap23	-2.07396	3.4953e-07	1.17495e-05	-1	-1	Rho GTPase activating protein 23 [Source:MGI Symbol;Acc:MGI:3697726]
Pls1	-3.00137	3.53727e-07	1.18489e-05	-1	-1	plastin 1 (I-isoform) [Source:MGI Symbol;Acc:MGI:104809]
Emp3	2.85669	3.53924e-07	1.18489e-05	1	1	epithelial membrane protein 3 [Source:MGI Symbol;Acc:MGI:1098729]
Fgr	5.90726	3.61411e-07	1.20751e-05	1	1	FGR proto-oncogene, Src family tyrosine kinase [Source:MGI Symbol;Acc:MGI:95527]
Stat6	2.77067	3.71776e-07	1.23955e-05	1	1	signal transducer and activator of transcription 6 [Source:MGI Symbol;Acc:MGI:103034]
Galnt6	-2.48495	3.72505e-07	1.23955e-05	-1	-1	polypeptide N-acetylgalactosaminyltransferase 6 [Source:MGI Symbol;Acc:MGI:1891640]
AC166172.1	5.81142	3.75983e-07	1.24861e-05	1	1	novel transcript
Serpine1	8.72477	3.92284e-07	1.30013e-05	1	1	serine (or cysteine) peptidase inhibitor, clade E, member 1 [Source:MGI Symbol;Acc:MGI:97608]
Rcbtb1	-1.92804	3.96641e-07	1.31194e-05	-1	-1	regulator of chromosome condensation (RCC1) and BTB (POZ) domain containing protein 1 [Source:MGI Symbol;Acc:MGI:1918580]
Aplp1	-2.28514	4.10705e-07	1.35574e-05	-1	-1	amyloid beta (A4) precursor-like protein 1 [Source:MGI Symbol;Acc:MGI:88046]
Bin1	-1.76485	4.14126e-07	1.3643e-05	-1	-1	bridging integrator 1 [Source:MGI Symbol;Acc:MGI:108092]
Ptprc	7.12396	4.17538e-07	1.3728e-05	1	1	protein tyrosine phosphatase, receptor type, C [Source:MGI Symbol;Acc:MGI:97810]
Fermt3	2.54806	4.19177e-07	1.37545e-05	1	1	fermitin family member 3 [Source:MGI Symbol;Acc:MGI:2147790]
Gm21984	-3.17912	4.3492e-07	1.42428e-05	-1	-1	predicted gene 21984 [Source:MGI Symbol;Acc:MGI:5439453]
Vim	2.12978	4.51278e-07	1.47255e-05	1	1	vimentin [Source:MGI Symbol;Acc:MGI:98932]
Gm48602	2.72017	4.51446e-07	1.47255e-05	1	1	predicted gene, 48602 [Source:MGI Symbol;Acc:MGI:6098182]
Efnb3	-2.95996	4.53384e-07	1.47596e-05	-1	-1	ephrin B3 [Source:MGI Symbol;Acc:MGI:109196]
1500015O10Rik	2.57904	4.58868e-07	1.49087e-05	1	1	RIKEN cDNA 1500015O10 gene [Source:MGI Symbol;Acc:MGI:1926146]
Slc43a2	-2.04686	4.62005e-07	1.49811e-05	-1	-1	solute carrier family 43, member 2 [Source:MGI Symbol;Acc:MGI:2442746]
Ccl12	5.09728	4.64268e-07	1.5025e-05	1	1	chemokine (C-C motif) ligand 12 [Source:MGI Symbol;Acc:MGI:108224]
Psat1	-2.01405	4.65895e-07	1.50481e-05	-1	-1	phosphoserine aminotransferase 1 [Source:MGI Symbol;Acc:MGI:2183441]
Gm5086	5.36036	4.78525e-07	1.54259e-05	1	1	predicted gene 5086 [Source:MGI Symbol;Acc:MGI:3644417]
Rubcnl	5.94871	4.86398e-07	1.56491e-05	1	1	RUN and cysteine rich domain containing beclin 1 interacting protein like [Source:MGI Symbol;Acc:MGI:2685590]
Mast3	-1.89183	5.00485e-07	1.6071e-05	-1	-1	microtubule associated serine/threonine kinase 3 [Source:MGI Symbol;Acc:MGI:2683541]
Josd2	-2.02417	5.04314e-07	1.61437e-05	-1	-1	Josephin domain containing 2 [Source:MGI Symbol;Acc:MGI:1913374]
Supt5	2.03467	5.04706e-07	1.61437e-05	1	1	suppressor of Ty 5 [Source:MGI Symbol;Acc:MGI:1202400]
Cd93	2.79864	5.10811e-07	1.63074e-05	1	1	CD93 antigen [Source:MGI Symbol;Acc:MGI:106664]
Gm17473	7.63735	5.27364e-07	1.68034e-05	1	1	predicted gene, 17473 [Source:MGI Symbol;Acc:MGI:4937107]
Aanat	5.67625	5.31806e-07	1.69123e-05	1	1	arylalkylamine N-acetyltransferase [Source:MGI Symbol;Acc:MGI:1328365]
Usp34	1.98492	5.45081e-07	1.73011e-05	1	1	ubiquitin specific peptidase 34 [Source:MGI Symbol;Acc:MGI:109473]
Ttr	2.79094	5.47254e-07	1.73367e-05	1	1	transthyretin [Source:MGI Symbol;Acc:MGI:98865]
Tspo	2.04495	5.49816e-07	1.73845e-05	1	1	translocator protein [Source:MGI Symbol;Acc:MGI:88222]
Cacna2d4	-4.15242	5.51026e-07	1.73894e-05	-1	-1	calcium channel, voltage-dependent, alpha 2/delta subunit 4 [Source:MGI Symbol;Acc:MGI:2442632]
Gm11737	3.55678	5.52629e-07	1.74067e-05	1	1	predicted gene 11737 [Source:MGI Symbol;Acc:MGI:3650525]
Myo1b	2.18221	5.61621e-07	1.76466e-05	1	1	myosin IB [Source:MGI Symbol;Acc:MGI:107752]
Lrp1b	-1.83948	5.62382e-07	1.76466e-05	-1	-1	low density lipoprotein-related protein 1B [Source:MGI Symbol;Acc:MGI:2151136]
Gja4	2.9002	5.77034e-07	1.8072e-05	1	1	gap junction protein, alpha 4 [Source:MGI Symbol;Acc:MGI:95715]
Olfr373	4.82053	5.89171e-07	1.84172e-05	1	1	olfactory receptor 373 [Source:MGI Symbol;Acc:MGI:3030207]
Eif5b	1.97528	5.98586e-07	1.86761e-05	1	1	eukaryotic translation initiation factor 5B [Source:MGI Symbol;Acc:MGI:2441772]
Gm9985	3.6459	6.03474e-07	1.87785e-05	1	1	predicted gene 9985 [Source:MGI Symbol;Acc:MGI:3708539]
Fhl3	4.3413	6.04143e-07	1.87785e-05	1	1	four and a half LIM domains 3 [Source:MGI Symbol;Acc:MGI:1341092]
Mir7052	-3.27279	6.39046e-07	1.98261e-05	-1	-1	microRNA 7052 [Source:MGI Symbol;Acc:MGI:5530965]
St6galnac2	2.60438	6.46922e-07	2.00327e-05	1	1	ST6 (alpha-N-acetyl-neuraminyl-2,3-beta-galactosyl-1,3)-N-acetylgalactosaminide alpha-2,6-sialyltransferase 2 [Source:MGI Symbol;Acc:MGI:107553]
Ehd4	2.45257	6.49149e-07	2.00641e-05	1	1	EH-domain containing 4 [Source:MGI Symbol;Acc:MGI:1919619]
Zc3hav1	2.62187	6.71275e-07	2.07092e-05	1	1	zinc finger CCCH type, antiviral 1 [Source:MGI Symbol;Acc:MGI:1926031]
Sox10	-2.6876	6.73513e-07	2.07394e-05	-1	-1	SRY (sex determining region Y)-box 10 [Source:MGI Symbol;Acc:MGI:98358]
Wscd1	-2.26954	6.8377e-07	2.10161e-05	-1	-1	WSC domain containing 1 [Source:MGI Symbol;Acc:MGI:2448493]
Bmx	4.11761	6.92114e-07	2.1233e-05	1	1	BMX non-receptor tyrosine kinase [Source:MGI Symbol;Acc:MGI:1101778]
Atp10d	2.66893	7.07311e-07	2.16576e-05	1	1	ATPase, class V, type 10D [Source:MGI Symbol;Acc:MGI:2450125]
Map1b	1.51774	7.0858e-07	2.16576e-05	1	1	microtubule-associated protein 1B [Source:MGI Symbol;Acc:MGI:1306778]
Crip1	2.63068	7.37339e-07	2.24592e-05	1	1	cysteine-rich protein 1 (intestinal) [Source:MGI Symbol;Acc:MGI:88501]
Il1r1	4.15579	7.37528e-07	2.24592e-05	1	1	interleukin 1 receptor, type I [Source:MGI Symbol;Acc:MGI:96545]
Tmeff2	-2.55243	7.84162e-07	2.38353e-05	-1	-1	transmembrane protein with EGF-like and two follistatin-like domains 2 [Source:MGI Symbol;Acc:MGI:1861735]
Pelp1	2.4245	8.00073e-07	2.42456e-05	1	1	proline, glutamic acid and leucine rich protein 1 [Source:MGI Symbol;Acc:MGI:1922523]
F830115B05Rik	3.51517	8.00596e-07	2.42456e-05	1	1	RIKEN cDNA F830115B05 gene [Source:MGI Symbol;Acc:MGI:3642056]
Ly6a	2.53776	8.15964e-07	2.46657e-05	1	1	lymphocyte antigen 6 complex, locus A [Source:MGI Symbol;Acc:MGI:107527]
Trim56	2.22718	8.27158e-07	2.49584e-05	1	1	tripartite motif-containing 56 [Source:MGI Symbol;Acc:MGI:2685298]
Zfp536	-2.4926	8.29713e-07	2.49898e-05	-1	-1	zinc finger protein 536 [Source:MGI Symbol;Acc:MGI:1926102]
P2ry14	2.15889	8.44109e-07	2.53771e-05	1	1	purinergic receptor P2Y, G-protein coupled, 14 [Source:MGI Symbol;Acc:MGI:2155705]
Pycard	2.858	8.50237e-07	2.55148e-05	1	1	PYD and CARD domain containing [Source:MGI Symbol;Acc:MGI:1931465]
Gm13291	5.94893	8.66064e-07	2.59426e-05	1	1	predicted gene 13291 [Source:MGI Symbol;Acc:MGI:3649284]
Wdr70	1.90451	8.84803e-07	2.64559e-05	1	1	WD repeat domain 70 [Source:MGI Symbol;Acc:MGI:1921020]
Rapgef4	2.53799	8.98449e-07	2.68154e-05	1	1	Rap guanine nucleotide exchange factor (GEF) 4 [Source:MGI Symbol;Acc:MGI:1917723]
Srebf2	-1.66023	9.38817e-07	2.79696e-05	-1	-1	sterol regulatory element binding factor 2 [Source:MGI Symbol;Acc:MGI:107585]
Clec2d	4.49409	9.52865e-07	2.8337e-05	1	1	C-type lectin domain family 2, member d [Source:MGI Symbol;Acc:MGI:2135589]
Il33	-2.20785	9.57872e-07	2.83864e-05	-1	-1	interleukin 33 [Source:MGI Symbol;Acc:MGI:1924375]
Junb	2.30087	9.57966e-07	2.83864e-05	1	1	jun B proto-oncogene [Source:MGI Symbol;Acc:MGI:96647]
Opalin	-4.30539	9.68763e-07	2.86549e-05	-1	-1	oligodendrocytic myelin paranodal and inner loop protein [Source:MGI Symbol;Acc:MGI:2657025]
Fcgr1	4.07019	9.91265e-07	2.9268e-05	1	1	Fc receptor, IgG, high affinity I [Source:MGI Symbol;Acc:MGI:95498]
Slain1	-2.46166	1.02896e-06	3.03267e-05	-1	-1	SLAIN motif family, member 1 [Source:MGI Symbol;Acc:MGI:2145578]
Ermp1	-2.13636	1.03169e-06	3.0353e-05	-1	-1	endoplasmic reticulum metallopeptidase 1 [Source:MGI Symbol;Acc:MGI:106250]
Fgf1	-1.3957	1.03861e-06	3.05022e-05	-1	-1	fibroblast growth factor 1 [Source:MGI Symbol;Acc:MGI:95515]
Hist1h1e	2.36327	1.05729e-06	3.09955e-05	1	1	histone cluster 1, H1e [Source:MGI Symbol;Acc:MGI:1931527]
Gm38055	7.11147	1.06037e-06	3.10309e-05	1	1	predicted gene, 38055 [Source:MGI Symbol;Acc:MGI:5611283]
Folh1	-1.79096	1.07477e-06	3.13967e-05	-1	-1	folate hydrolase 1 [Source:MGI Symbol;Acc:MGI:1858193]
Isyna1	2.36913	1.099e-06	3.20476e-05	1	1	myo-inositol 1-phosphate synthase A1 [Source:MGI Symbol;Acc:MGI:1919030]
B930036N10Rik	4.15514	1.10757e-06	3.22406e-05	1	1	RIKEN cDNA B930036N10 gene [Source:MGI Symbol;Acc:MGI:3702496]
AC122117.2	-2.46664	1.1107e-06	3.22747e-05	-1	-1	predicted, 19500 [Source:NCBI gene;Acc:100503007]
Gm44095	4.57134	1.12974e-06	3.26937e-05	1	1	predicted gene, 44095 [Source:MGI Symbol;Acc:MGI:5690487]
Gm21738	3.21134	1.13033e-06	3.26937e-05	1	1	predicted gene, 21738 [Source:MGI Symbol;Acc:MGI:5433902]
Naip5	6.39415	1.13106e-06	3.26937e-05	1	1	NLR family, apoptosis inhibitory protein 5 [Source:MGI Symbol;Acc:MGI:1298220]
Gm38157	2.3686	1.15237e-06	3.32515e-05	1	1	predicted gene, 38157 [Source:MGI Symbol;Acc:MGI:5611385]
Exoc6b	-1.77624	1.15982e-06	3.34081e-05	-1	-1	exocyst complex component 6B [Source:MGI Symbol;Acc:MGI:1923164]
Tmem140	3.73252	1.16512e-06	3.35023e-05	1	1	transmembrane protein 140 [Source:MGI Symbol;Acc:MGI:1915737]
Sema3g	3.19241	1.19045e-06	3.41711e-05	1	1	sema domain, immunoglobulin domain (Ig), short basic domain, secreted, (semaphorin) 3G [Source:MGI Symbol;Acc:MGI:3041242]
Ccdc13	-1.96386	1.22693e-06	3.5157e-05	-1	-1	coiled-coil domain containing 13 [Source:MGI Symbol;Acc:MGI:1920144]
Sash3	6.66397	1.25817e-06	3.59898e-05	1	1	SAM and SH3 domain containing 3 [Source:MGI Symbol;Acc:MGI:1921381]
Car4	2.23328	1.26086e-06	3.60042e-05	1	1	carbonic anhydrase 4 [Source:MGI Symbol;Acc:MGI:1096574]
Smco4	3.88797	1.34118e-06	3.82318e-05	1	1	single-pass membrane protein with coiled-coil domains 4 [Source:MGI Symbol;Acc:MGI:3039636]
Abcb4	2.75502	1.35028e-06	3.8402e-05	1	1	ATP-binding cassette, sub-family B (MDR/TAP), member 4 [Source:MGI Symbol;Acc:MGI:97569]
Lrrk1	2.99995	1.3518e-06	3.8402e-05	1	1	leucine-rich repeat kinase 1 [Source:MGI Symbol;Acc:MGI:2142227]
Gbp4	3.78004	1.35727e-06	3.84909e-05	1	1	guanylate binding protein 4 [Source:MGI Symbol;Acc:MGI:97072]
Gm13063	6.26424	1.38726e-06	3.92739e-05	1	1	predicted gene 13063 [Source:MGI Symbol;Acc:MGI:3649474]
Serpinb6b	3.27373	1.40184e-06	3.96189e-05	1	1	serine (or cysteine) peptidase inhibitor, clade B, member 6b [Source:MGI Symbol;Acc:MGI:894688]
Dgat2	-2.43608	1.42649e-06	4.02464e-05	-1	-1	diacylglycerol O-acyltransferase 2 [Source:MGI Symbol;Acc:MGI:1915050]
Crybg3	2.15458	1.43624e-06	4.04259e-05	1	1	beta-gamma crystallin domain containing 3 [Source:MGI Symbol;Acc:MGI:2676311]
Smap2	1.92081	1.43775e-06	4.04259e-05	1	1	small ArfGAP 2 [Source:MGI Symbol;Acc:MGI:1917030]
Nfasc	-1.77228	1.44255e-06	4.0492e-05	-1	-1	neurofascin [Source:MGI Symbol;Acc:MGI:104753]
Slc22a8	2.55664	1.48242e-06	4.15405e-05	1	1	solute carrier family 22 (organic anion transporter), member 8 [Source:MGI Symbol;Acc:MGI:1336187]
Gm50080	3.98992	1.49211e-06	4.17412e-05	1	1	predicted gene, 50080 [Source:MGI Symbol;Acc:MGI:6275410]
Kitl	2.69836	1.50236e-06	4.19566e-05	1	1	kit ligand [Source:MGI Symbol;Acc:MGI:96974]
5430420F09Rik	5.69867	1.50847e-06	4.20564e-05	1	1	RIKEN cDNA 5430420F09 gene [Source:MGI Symbol;Acc:MGI:1921741]
Gna15	6.83721	1.53524e-06	4.27304e-05	1	1	guanine nucleotide binding protein, alpha 15 [Source:MGI Symbol;Acc:MGI:95770]
Ncam2	-1.71847	1.56203e-06	4.34028e-05	-1	-1	neural cell adhesion molecule 2 [Source:MGI Symbol;Acc:MGI:97282]
Ccr5	4.06651	1.59199e-06	4.4161e-05	1	1	chemokine (C-C motif) receptor 5 [Source:MGI Symbol;Acc:MGI:107182]
Col27a1	1.64896	1.6048e-06	4.44415e-05	1	1	collagen, type XXVII, alpha 1 [Source:MGI Symbol;Acc:MGI:2672118]
Gm15720	2.42335	1.62675e-06	4.4974e-05	1	1	predicted gene 15720 [Source:MGI Symbol;Acc:MGI:3783164]
Pcdh9	-1.83665	1.6423e-06	4.5328e-05	-1	-1	protocadherin 9 [Source:MGI Symbol;Acc:MGI:1306801]
Dhx15	1.33297	1.64985e-06	4.54605e-05	1	1	DEAH (Asp-Glu-Ala-His) box polypeptide 15 [Source:MGI Symbol;Acc:MGI:1099786]
Stap2	2.46064	1.67181e-06	4.59887e-05	1	1	signal transducing adaptor family member 2 [Source:MGI Symbol;Acc:MGI:2147039]
Tm4sf1	2.26437	1.6798e-06	4.61317e-05	1	1	transmembrane 4 superfamily member 1 [Source:MGI Symbol;Acc:MGI:104678]
Gm47283	2.43195	1.68893e-06	4.63053e-05	1	1	predicted gene, 47283 [Source:MGI Symbol;Acc:MGI:6096131]
Tppp	-2.34057	1.72271e-06	4.7153e-05	-1	-1	tubulin polymerization promoting protein [Source:MGI Symbol;Acc:MGI:1920198]
Foxc1	2.73904	1.75216e-06	4.78799e-05	1	1	forkhead box C1 [Source:MGI Symbol;Acc:MGI:1347466]
Vangl1	-1.45969	1.76532e-06	4.81596e-05	-1	-1	VANGL planar cell polarity 1 [Source:MGI Symbol;Acc:MGI:2159344]
Irf5	3.11493	1.80105e-06	4.90534e-05	1	1	interferon regulatory factor 5 [Source:MGI Symbol;Acc:MGI:1350924]
Tmod2	-1.53247	1.80442e-06	4.90641e-05	-1	-1	tropomodulin 2 [Source:MGI Symbol;Acc:MGI:1355335]
Myrf	-2.72284	1.80973e-06	4.91276e-05	-1	-1	myelin regulatory factor [Source:MGI Symbol;Acc:MGI:2684944]
Rbbp6	1.67047	1.83644e-06	4.97708e-05	1	1	retinoblastoma binding protein 6, ubiquitin ligase [Source:MGI Symbol;Acc:MGI:894835]
Gm49941	3.11667	1.93553e-06	5.22169e-05	1	1	predicted gene, 49941 [Source:MGI Symbol;Acc:MGI:6270655]
Paxbp1	1.71899	1.93573e-06	5.22169e-05	1	1	PAX3 and PAX7 binding protein 1 [Source:MGI Symbol;Acc:MGI:1914617]
5031439G07Rik	-1.62006	1.93619e-06	5.22169e-05	-1	-1	RIKEN cDNA 5031439G07 gene [Source:MGI Symbol;Acc:MGI:2444899]
Npc1	-1.51238	2.02019e-06	5.43936e-05	-1	-1	NPC intracellular cholesterol transporter 1 [Source:MGI Symbol;Acc:MGI:1097712]
Fcgr2b	2.88759	2.02482e-06	5.44295e-05	1	1	Fc receptor, IgG, low affinity IIb [Source:MGI Symbol;Acc:MGI:95499]
Oas1b	4.85461	2.05695e-06	5.52031e-05	1	1	2'-5' oligoadenylate synthetase 1B [Source:MGI Symbol;Acc:MGI:97430]
Gm44860	4.62803	2.08383e-06	5.58339e-05	1	1	predicted gene 44860 [Source:MGI Symbol;Acc:MGI:5753436]
2810468N07Rik	-2.14861	2.19118e-06	5.8615e-05	-1	-1	RIKEN cDNA 2810468N07 gene [Source:MGI Symbol;Acc:MGI:1920084]
Tbx1	2.46051	2.19772e-06	5.86948e-05	1	1	T-box 1 [Source:MGI Symbol;Acc:MGI:98493]
Clasp2	-1.41206	2.24283e-06	5.97359e-05	-1	-1	CLIP associating protein 2 [Source:MGI Symbol;Acc:MGI:1923749]
Ncam1	-1.39254	2.24394e-06	5.97359e-05	-1	-1	neural cell adhesion molecule 1 [Source:MGI Symbol;Acc:MGI:97281]
Fn1	2.61367	2.27714e-06	6.05222e-05	1	1	fibronectin 1 [Source:MGI Symbol;Acc:MGI:95566]
Creb5	-2.00366	2.29109e-06	6.0795e-05	-1	-1	cAMP responsive element binding protein 5 [Source:MGI Symbol;Acc:MGI:2443973]
Srgn	2.59505	2.3009e-06	6.09572e-05	1	1	serglycin [Source:MGI Symbol;Acc:MGI:97756]
Cracr2b	2.60978	2.42402e-06	6.41162e-05	1	1	calcium release activated channel regulator 2B [Source:MGI Symbol;Acc:MGI:2446129]
Hepacam	-1.46259	2.43422e-06	6.4283e-05	-1	-1	hepatocyte cell adhesion molecule [Source:MGI Symbol;Acc:MGI:1920177]
Gm44639	2.98274	2.44443e-06	6.44493e-05	1	1	predicted gene 44639 [Source:MGI Symbol;Acc:MGI:5753215]
Trim2	-1.64509	2.46663e-06	6.4931e-05	-1	-1	tripartite motif-containing 2 [Source:MGI Symbol;Acc:MGI:1933163]
Gm15538	3.92113	2.47065e-06	6.49333e-05	1	1	predicted gene 15538 [Source:MGI Symbol;Acc:MGI:3782986]
Tgm2	2.78478	2.50675e-06	6.57774e-05	1	1	transglutaminase 2, C polypeptide [Source:MGI Symbol;Acc:MGI:98731]
Rbms1	2.45609	2.51584e-06	6.59111e-05	1	1	RNA binding motif, single stranded interacting protein 1 [Source:MGI Symbol;Acc:MGI:1861774]
Ets1	2.40835	2.52479e-06	6.60408e-05	1	1	E26 avian leukemia oncogene 1, 5' domain [Source:MGI Symbol;Acc:MGI:95455]
Ikzf1	8.64286	2.6496e-06	6.91957e-05	1	1	IKAROS family zinc finger 1 [Source:MGI Symbol;Acc:MGI:1342540]
Acvrl1	2.40105	2.72258e-06	7.09892e-05	1	1	activin A receptor, type II-like 1 [Source:MGI Symbol;Acc:MGI:1338946]
Ddx21	2.02233	2.73646e-06	7.12387e-05	1	1	DEAD (Asp-Glu-Ala-Asp) box polypeptide 21 [Source:MGI Symbol;Acc:MGI:1860494]
Rflnb	2.204	2.8242e-06	7.34069e-05	1	1	refilin B [Source:MGI Symbol;Acc:MGI:1923816]
Fgd5	2.73027	2.82929e-06	7.34236e-05	1	1	FYVE, RhoGEF and PH domain containing 5 [Source:MGI Symbol;Acc:MGI:2443369]
Actn1	3.45082	2.83537e-06	7.3466e-05	1	1	actinin, alpha 1 [Source:MGI Symbol;Acc:MGI:2137706]
Txnip	1.83982	2.87203e-06	7.42991e-05	1	1	thioredoxin interacting protein [Source:MGI Symbol;Acc:MGI:1889549]
Tagln2	2.13468	2.92071e-06	7.54403e-05	1	1	transgelin 2 [Source:MGI Symbol;Acc:MGI:1312985]
Esam	2.42185	2.93625e-06	7.57231e-05	1	1	endothelial cell-specific adhesion molecule [Source:MGI Symbol;Acc:MGI:1916774]
Trim25	2.18778	2.94207e-06	7.57548e-05	1	1	tripartite motif-containing 25 [Source:MGI Symbol;Acc:MGI:102749]
Tmsb10	2.19335	2.96636e-06	7.62614e-05	1	1	thymosin, beta 10 [Source:MGI Symbol;Acc:MGI:109146]
Pde5a	3.97142	3.01868e-06	7.74858e-05	1	1	phosphodiesterase 5A, cGMP-specific [Source:MGI Symbol;Acc:MGI:2651499]
Slc39a10	2.15647	3.04667e-06	7.80828e-05	1	1	solute carrier family 39 (zinc transporter), member 10 [Source:MGI Symbol;Acc:MGI:1914515]
Hmcn1	3.03647	3.07475e-06	7.85713e-05	1	1	hemicentin 1 [Source:MGI Symbol;Acc:MGI:2685047]
Adamts20	-2.19626	3.07525e-06	7.85713e-05	-1	-1	a disintegrin-like and metallopeptidase (reprolysin type) with thrombospondin type 1 motif, 20 [Source:MGI Symbol;Acc:MGI:2660628]
Pde1c	-2.84893	3.17183e-06	8.08638e-05	-1	-1	phosphodiesterase 1C [Source:MGI Symbol;Acc:MGI:108413]
Cdk11b	1.70301	3.17478e-06	8.08638e-05	1	1	cyclin-dependent kinase 11B [Source:MGI Symbol;Acc:MGI:88353]
Gngt2	3.5122	3.19548e-06	8.12657e-05	1	1	guanine nucleotide binding protein (G protein), gamma transducing activity polypeptide 2 [Source:MGI Symbol;Acc:MGI:893584]
Mxra7	1.64834	3.25684e-06	8.26987e-05	1	1	matrix-remodelling associated 7 [Source:MGI Symbol;Acc:MGI:1914872]
Rasa3	-1.62224	3.26513e-06	8.27819e-05	-1	-1	RAS p21 protein activator 3 [Source:MGI Symbol;Acc:MGI:1197013]
Nkain1	-3.8696	3.28572e-06	8.31761e-05	-1	-1	Na+/K+ transporting ATPase interacting 1 [Source:MGI Symbol;Acc:MGI:1914399]
Ly6c1	2.24718	3.29091e-06	8.31799e-05	1	1	lymphocyte antigen 6 complex, locus C1 [Source:MGI Symbol;Acc:MGI:96882]
Ank3	-1.62257	3.45341e-06	8.71538e-05	-1	-1	ankyrin 3, epithelial [Source:MGI Symbol;Acc:MGI:88026]
mt-Tq	2.96713	3.51794e-06	8.86468e-05	1	1	mitochondrially encoded tRNA glutamine [Source:MGI Symbol;Acc:MGI:102477]
Pcp4	2.4459	3.58009e-06	9.00752e-05	1	1	Purkinje cell protein 4 [Source:MGI Symbol;Acc:MGI:97509]
Sh2d3c	1.99008	3.59089e-06	9.02095e-05	1	1	SH2 domain containing 3C [Source:MGI Symbol;Acc:MGI:1351631]
E230029C05Rik	2.42667	3.63613e-06	9.11584e-05	1	1	RIKEN cDNA E230029C05 gene [Source:MGI Symbol;Acc:MGI:2442580]
Entpd1	2.40057	3.63971e-06	9.11584e-05	1	1	ectonucleoside triphosphate diphosphohydrolase 1 [Source:MGI Symbol;Acc:MGI:102805]
Rcan2	-2.12265	3.83346e-06	9.58654e-05	-1	-1	regulator of calcineurin 2 [Source:MGI Symbol;Acc:MGI:1858219]
Kcna6	-2.68604	3.84606e-06	9.60352e-05	-1	-1	potassium voltage-gated channel, shaker-related, subfamily, member 6 [Source:MGI Symbol;Acc:MGI:96663]
Podxl	2.32221	3.86678e-06	9.64067e-05	1	1	podocalyxin-like [Source:MGI Symbol;Acc:MGI:1351317]
Abca9	3.78219	3.9331e-06	9.79037e-05	1	1	ATP-binding cassette, sub-family A (ABC1), member 9 [Source:MGI Symbol;Acc:MGI:2386796]
Hspa12b	2.83708	3.93869e-06	9.79037e-05	1	1	heat shock protein 12B [Source:MGI Symbol;Acc:MGI:1919880]
Gm24270	2.39333	3.95685e-06	9.82073e-05	1	1	predicted gene, 24270 [Source:MGI Symbol;Acc:MGI:5454047]
Col4a1	2.48542	3.97048e-06	9.83975e-05	1	1	collagen, type IV, alpha 1 [Source:MGI Symbol;Acc:MGI:88454]
Ifih1	2.56788	3.99838e-06	9.89405e-05	1	1	interferon induced with helicase C domain 1 [Source:MGI Symbol;Acc:MGI:1918836]
Anxa2	2.0139	4.15574e-06	0.000102563	1	1	annexin A2 [Source:MGI Symbol;Acc:MGI:88246]
Cep112	2.21972	4.1572e-06	0.000102563	1	1	centrosomal protein 112 [Source:MGI Symbol;Acc:MGI:1923673]
Rnu3a	4.04188	4.23716e-06	0.000104379	1	1	U3A small nuclear RNA [Source:MGI Symbol;Acc:MGI:97977]
Tmem144	-2.25488	4.32296e-06	0.000106335	-1	-1	transmembrane protein 144 [Source:MGI Symbol;Acc:MGI:1917902]
Neurl2	3.37095	4.34282e-06	0.000106664	1	1	neuralized E3 ubiquitin protein ligase 2 [Source:MGI Symbol;Acc:MGI:3043305]
Srd5a1	-2.28259	4.37151e-06	0.000107209	-1	-1	steroid 5 alpha-reductase 1 [Source:MGI Symbol;Acc:MGI:98400]
Ptp4a1	-1.9247	4.41044e-06	0.000108004	-1	-1	protein tyrosine phosphatase 4a1 [Source:MGI Symbol;Acc:MGI:1277096];protein tyrosine phosphatase 4a1 [Source:NCBI gene;Acc:19243]
Sigirr	2.71703	4.42971e-06	0.000108315	1	1	single immunoglobulin and toll-interleukin 1 receptor (TIR) domain [Source:MGI Symbol;Acc:MGI:1344402]
Plekhh1	-2.84887	4.49737e-06	0.000109806	-1	-1	pleckstrin homology domain containing, family H (with MyTH4 domain) member 1 [Source:MGI Symbol;Acc:MGI:2144989]
Nrp2	1.97586	4.52245e-06	0.000110255	1	1	neuropilin 2 [Source:MGI Symbol;Acc:MGI:1100492]
Lama4	2.47216	4.57672e-06	0.000111374	1	1	laminin, alpha 4 [Source:MGI Symbol;Acc:MGI:109321]
Psmb10	1.48064	4.58181e-06	0.000111374	1	1	proteasome (prosome, macropain) subunit, beta type 10 [Source:MGI Symbol;Acc:MGI:1096380]
Fas	2.27304	4.65442e-06	0.000112972	1	1	Fas (TNF receptor superfamily member 6) [Source:MGI Symbol;Acc:MGI:95484]
Gm48600	3.6344	4.68165e-06	0.000113466	1	1	predicted gene, 48600 [Source:MGI Symbol;Acc:MGI:6098178]
Magi2	-1.42339	4.69765e-06	0.000113687	-1	-1	membrane associated guanylate kinase, WW and PDZ domain containing 2 [Source:MGI Symbol;Acc:MGI:1354953]
Hexb	1.83921	4.70789e-06	0.000113768	1	1	hexosaminidase B [Source:MGI Symbol;Acc:MGI:96074]
Jag2	2.53739	4.73203e-06	0.000114185	1	1	jagged 2 [Source:MGI Symbol;Acc:MGI:1098270]
Amz1	2.84076	4.80374e-06	0.000115746	1	1	archaelysin family metallopeptidase 1 [Source:MGI Symbol;Acc:MGI:2442258]
Rassf3	2.88323	4.92244e-06	0.000118433	1	1	Ras association (RalGDS/AF-6) domain family member 3 [Source:MGI Symbol;Acc:MGI:2179722]
Glrb	-2.10943	4.96254e-06	0.000119224	-1	-1	glycine receptor, beta subunit [Source:MGI Symbol;Acc:MGI:95751]
Tmem252	3.0346	4.98715e-06	0.000119641	1	1	transmembrane protein 252 [Source:MGI Symbol;Acc:MGI:3583948]
Baiap2	2.31162	5.01877e-06	0.000120225	1	1	brain-specific angiogenesis inhibitor 1-associated protein 2 [Source:MGI Symbol;Acc:MGI:2137336]
Pcx	-1.74472	5.03379e-06	0.00012041	-1	-1	pyruvate carboxylase [Source:MGI Symbol;Acc:MGI:97520]
Pex5l	-2.22833	5.04182e-06	0.000120427	-1	-1	peroxisomal biogenesis factor 5-like [Source:MGI Symbol;Acc:MGI:1916672]
Gpr183	3.22339	5.05595e-06	0.00012059	1	1	G protein-coupled receptor 183 [Source:MGI Symbol;Acc:MGI:2442034]
Rtf1	1.55663	5.07988e-06	0.000120986	1	1	RTF1, Paf1/RNA polymerase II complex component [Source:MGI Symbol;Acc:MGI:1309480]
Dlg2	-2.85234	5.08805e-06	0.000121006	-1	-1	discs large MAGUK scaffold protein 2 [Source:MGI Symbol;Acc:MGI:1344351]
Tal1	3.61873	5.09818e-06	0.00012103	1	1	T cell acute lymphocytic leukemia 1 [Source:MGI Symbol;Acc:MGI:98480]
Cd84	6.87903	5.10372e-06	0.00012103	1	1	CD84 antigen [Source:MGI Symbol;Acc:MGI:1336885]
Cacnb4	-1.97087	5.15714e-06	0.000122121	-1	-1	calcium channel, voltage-dependent, beta 4 subunit [Source:MGI Symbol;Acc:MGI:103301]
Phlpp1	-1.41528	5.1709e-06	0.000122272	-1	-1	PH domain and leucine rich repeat protein phosphatase 1 [Source:MGI Symbol;Acc:MGI:2138327]
Evi2a	-2.30504	5.26229e-06	0.000124255	-1	-1	ecotropic viral integration site 2a [Source:MGI Symbol;Acc:MGI:95458]
Zfp239	-3.07353	5.27197e-06	0.000124306	-1	-1	zinc finger protein 239 [Source:MGI Symbol;Acc:MGI:1306812]
Sspn	-1.8601	5.33055e-06	0.000125508	-1	-1	sarcospan [Source:MGI Symbol;Acc:MGI:1353511]
Pear1	3.02479	5.39668e-06	0.000126883	1	1	platelet endothelial aggregation receptor 1 [Source:MGI Symbol;Acc:MGI:1920432]
Cfap126	3.24753	5.41201e-06	0.000127063	1	1	cilia and flagella associated protein 126 [Source:MGI Symbol;Acc:MGI:1922722]
Fam133b	1.83246	5.52569e-06	0.000129548	1	1	family with sequence similarity 133, member B [Source:MGI Symbol;Acc:MGI:1915402]
Grm3	-1.9298	5.61116e-06	0.00013135	-1	-1	glutamate receptor, metabotropic 3 [Source:MGI Symbol;Acc:MGI:1351340]
Ppp1r16b	-1.73481	5.61849e-06	0.00013135	-1	-1	protein phosphatase 1, regulatory subunit 16B [Source:MGI Symbol;Acc:MGI:2151841]
Cd86	6.26039	5.69939e-06	0.000133053	1	1	CD86 antigen [Source:MGI Symbol;Acc:MGI:101773]
9330117O12Rik	-5.30933	5.81405e-06	0.000135538	-1	-1	RIKEN cDNA 9330117O12 gene [Source:NCBI gene;Acc:328957]
Batf3	4.38641	5.96953e-06	0.000138966	1	1	basic leucine zipper transcription factor, ATF-like 3 [Source:MGI Symbol;Acc:MGI:1925491]
Tyro3	-2.28922	5.98544e-06	0.00013914	-1	-1	TYRO3 protein tyrosine kinase 3 [Source:MGI Symbol;Acc:MGI:104294]
Fam178b	2.82246	6.01926e-06	0.00013973	1	1	family with sequence similarity 178, member B [Source:MGI Symbol;Acc:MGI:3026913]
Mag	-2.20583	6.12869e-06	0.00014207	-1	-1	myelin-associated glycoprotein [Source:MGI Symbol;Acc:MGI:96912]
Gprc5b	-1.47369	6.14115e-06	0.000142159	-1	-1	G protein-coupled receptor, family C, group 5, member B [Source:MGI Symbol;Acc:MGI:1927596]
Cdh19	-1.80241	6.15297e-06	0.000142234	-1	-1	cadherin 19, type 2 [Source:MGI Symbol;Acc:MGI:3588198]
3110080O07Rik	3.86532	6.19678e-06	0.000143046	1	1	RIKEN cDNA 3110080O07 gene [Source:MGI Symbol;Acc:MGI:1920491]
Degs1	-1.59493	6.2668e-06	0.00014446	-1	-1	delta(4)-desaturase, sphingolipid 1 [Source:MGI Symbol;Acc:MGI:1097711]
Rtkn	-2.15512	6.28073e-06	0.000144579	-1	-1	rhotekin [Source:MGI Symbol;Acc:MGI:107371]
Cish	2.71743	6.30673e-06	0.000144976	1	1	cytokine inducible SH2-containing protein [Source:MGI Symbol;Acc:MGI:103159]
Art3	2.08587	6.32104e-06	0.000145103	1	1	ADP-ribosyltransferase 3 [Source:MGI Symbol;Acc:MGI:1202729]
Psmb9	3.36128	6.34219e-06	0.000145386	1	1	proteasome (prosome, macropain) subunit, beta type 9 (large multifunctional peptidase 2) [Source:MGI Symbol;Acc:MGI:1346526]
Klhl6	3.00651	6.36736e-06	0.000145666	1	1	kelch-like 6 [Source:MGI Symbol;Acc:MGI:2686922]
Abcc3	3.54859	6.37207e-06	0.000145666	1	1	ATP-binding cassette, sub-family C (CFTR/MRP), member 3 [Source:MGI Symbol;Acc:MGI:1923658]
Fxyd5	2.52967	6.43106e-06	0.000146811	1	1	FXYD domain-containing ion transport regulator 5 [Source:MGI Symbol;Acc:MGI:1201785]
Gna12	-2.0836	6.50005e-06	0.000148181	-1	-1	guanine nucleotide binding protein, alpha 12 [Source:MGI Symbol;Acc:MGI:95767]
Gm10801	3.78898	6.70685e-06	0.000152685	1	1	predicted gene 10801 [Source:MGI Symbol;Acc:MGI:3641656]
Adcy5	-2.28566	6.81221e-06	0.00015487	-1	-1	adenylate cyclase 5 [Source:MGI Symbol;Acc:MGI:99673]
Upf2	1.70921	6.92851e-06	0.000157297	1	1	UPF2 regulator of nonsense transcripts homolog (yeast) [Source:MGI Symbol;Acc:MGI:2449307]
Efcab10	4.52206	6.9495e-06	0.000157527	1	1	EF-hand calcium binding domain 10 [Source:MGI Symbol;Acc:MGI:1922290]
Runx1	5.69321	6.95771e-06	0.000157527	1	1	runt related transcription factor 1 [Source:MGI Symbol;Acc:MGI:99852]
BC028528	2.00989	6.98276e-06	0.000157877	1	1	cDNA sequence BC028528 [Source:MGI Symbol;Acc:MGI:2385885]
Sipa1l1	1.77388	7.01319e-06	0.000158348	1	1	signal-induced proliferation-associated 1 like 1 [Source:MGI Symbol;Acc:MGI:2443679]
Rrbp1	1.49727	7.0897e-06	0.000159857	1	1	ribosome binding protein 1 [Source:MGI Symbol;Acc:MGI:1932395]
Ccl9	7.64372	7.10824e-06	0.000160057	1	1	chemokine (C-C motif) ligand 9 [Source:MGI Symbol;Acc:MGI:104533]
Rasa4	2.05608	7.14431e-06	0.00016065	1	1	RAS p21 protein activator 4 [Source:MGI Symbol;Acc:MGI:1858600]
Pcolce	2.32166	7.18402e-06	0.000161323	1	1	procollagen C-endopeptidase enhancer protein [Source:MGI Symbol;Acc:MGI:105099]
Dynlrb2	2.44644	7.29243e-06	0.000163535	1	1	dynein light chain roadblock-type 2 [Source:MGI Symbol;Acc:MGI:1922715]
Itm2a	2.30942	7.32128e-06	0.000163959	1	1	integral membrane protein 2A [Source:MGI Symbol;Acc:MGI:107706]
Gimap1os	3.66061	7.33728e-06	0.000164095	1	1	GTPase, IMAP family member 1, opposite strand [Source:MGI Symbol;Acc:MGI:3781523]
S100a11	2.58443	7.56667e-06	0.000168854	1	1	S100 calcium binding protein A11 [Source:MGI Symbol;Acc:MGI:1338798]
Tesk2	-1.58556	7.57055e-06	0.000168854	-1	-1	testis-specific kinase 2 [Source:MGI Symbol;Acc:MGI:2385204]
Xdh	3.17218	7.59458e-06	0.00016901	1	1	xanthine dehydrogenase [Source:MGI Symbol;Acc:MGI:98973]
Gm8251	7.19067	7.59803e-06	0.00016901	1	1	predicted gene 8251 [Source:MGI Symbol;Acc:MGI:3647616]
Itpripl2	2.49835	7.61926e-06	0.000169254	1	1	inositol 1,4,5-triphosphate receptor interacting protein-like 2 [Source:MGI Symbol;Acc:MGI:2442416]
Tacc2	2.53478	7.78649e-06	0.000172737	1	1	transforming, acidic coiled-coil containing protein 2 [Source:MGI Symbol;Acc:MGI:1928899]
Agpat2	2.35605	7.79744e-06	0.000172747	1	1	1-acylglycerol-3-phosphate O-acyltransferase 2 (lysophosphatidic acid acyltransferase, beta) [Source:MGI Symbol;Acc:MGI:1914762]
Dnase2a	1.74235	7.963e-06	0.000176179	1	1	deoxyribonuclease II alpha [Source:MGI Symbol;Acc:MGI:1329019]
Adamtsl4	-2.02714	8.02221e-06	0.000177251	-1	-1	ADAMTS-like 4 [Source:MGI Symbol;Acc:MGI:2389008]
Fasn	-1.64132	8.10271e-06	0.00017879	-1	-1	fatty acid synthase [Source:MGI Symbol;Acc:MGI:95485]
Ang	3.30234	8.15819e-06	0.000179774	1	1	angiogenin, ribonuclease, RNase A family, 5 [Source:MGI Symbol;Acc:MGI:88022]
Cebpd	2.19286	8.28359e-06	0.000182294	1	1	CCAAT/enhancer binding protein (C/EBP), delta [Source:MGI Symbol;Acc:MGI:103573]
Prom1	2.104	8.30644e-06	0.000182554	1	1	prominin 1 [Source:MGI Symbol;Acc:MGI:1100886]
Tcf7	2.5726	8.57012e-06	0.000188098	1	1	transcription factor 7, T cell specific [Source:MGI Symbol;Acc:MGI:98507]
Aatk	-1.96799	8.69852e-06	0.000190663	-1	-1	apoptosis-associated tyrosine kinase [Source:MGI Symbol;Acc:MGI:1197518]
Degs2	2.37276	8.90768e-06	0.000194988	1	1	delta(4)-desaturase, sphingolipid 2 [Source:MGI Symbol;Acc:MGI:1917309]
Gm26484	5.16962	9.05201e-06	0.000197885	1	1	predicted gene, 26484 [Source:MGI Symbol;Acc:MGI:5456261]
Srrt	1.52826	9.25381e-06	0.000202029	1	1	serrate RNA effector molecule homolog (Arabidopsis) [Source:MGI Symbol;Acc:MGI:1933527]
Ctsd	1.13662	9.27975e-06	0.000202328	1	1	cathepsin D [Source:MGI Symbol;Acc:MGI:88562]
Hmg20b	1.87161	9.35896e-06	0.000203786	1	1	high mobility group 20B [Source:MGI Symbol;Acc:MGI:1341190]
Pycr1	3.04037	9.42986e-06	0.000205013	1	1	pyrroline-5-carboxylate reductase 1 [Source:MGI Symbol;Acc:MGI:2384795]
Tmem151a	-2.20114	9.44017e-06	0.000205013	-1	-1	transmembrane protein 151A [Source:MGI Symbol;Acc:MGI:2147713]
Ucp2	1.69776	9.61465e-06	0.000208422	1	1	uncoupling protein 2 (mitochondrial, proton carrier) [Source:MGI Symbol;Acc:MGI:109354]
Gm42756	-3.46307	9.62241e-06	0.000208422	-1	-1	predicted gene 42756 [Source:MGI Symbol;Acc:MGI:5662893]
AU021092	2.62932	9.69212e-06	0.000209657	1	1	expressed sequence AU021092 [Source:MGI Symbol;Acc:MGI:2146559]
Ldlrad4	-2.02157	9.71757e-06	0.000209933	-1	-1	low density lipoprotein receptor class A domain containing 4 [Source:MGI Symbol;Acc:MGI:1277150]
Adam22	-1.92509	9.96147e-06	0.00021492	-1	-1	a disintegrin and metallopeptidase domain 22 [Source:MGI Symbol;Acc:MGI:1340046]
Ecm1	2.17535	1.00066e-05	0.000215612	1	1	extracellular matrix protein 1 [Source:MGI Symbol;Acc:MGI:103060]
Cdc42bpb	2.42762	1.00806e-05	0.000216925	1	1	CDC42 binding protein kinase beta [Source:MGI Symbol;Acc:MGI:2136459]
Tspan2	-2.11037	1.01164e-05	0.00021741	-1	-1	tetraspanin 2 [Source:MGI Symbol;Acc:MGI:1917997]
Pak1	-1.8732	1.0136e-05	0.000217547	-1	-1	p21 (RAC1) activated kinase 1 [Source:MGI Symbol;Acc:MGI:1339975]
Inpp5j	-2.43952	1.04106e-05	0.000223152	-1	-1	inositol polyphosphate 5-phosphatase J [Source:MGI Symbol;Acc:MGI:2158663]
Gm47551	3.46943	1.09102e-05	0.000233558	1	1	predicted gene, 47551 [Source:MGI Symbol;Acc:MGI:6096569]
Adamts4	-2.27766	1.1009e-05	0.000235367	-1	-1	a disintegrin-like and metallopeptidase (reprolysin type) with thrombospondin type 1 motif, 4 [Source:MGI Symbol;Acc:MGI:1339949]
Filip1l	2.63946	1.11116e-05	0.000236972	1	1	filamin A interacting protein 1-like [Source:MGI Symbol;Acc:MGI:1925999]
Slc38a5	2.80036	1.11128e-05	0.000236972	1	1	solute carrier family 38, member 5 [Source:MGI Symbol;Acc:MGI:2148066]
Gpr155	-1.5385	1.12871e-05	0.000240378	-1	-1	G protein-coupled receptor 155 [Source:MGI Symbol;Acc:MGI:1915776]
Grhpr	-1.56581	1.14059e-05	0.000242595	-1	-1	glyoxylate reductase/hydroxypyruvate reductase [Source:MGI Symbol;Acc:MGI:1923488]
Adora3	6.44032	1.15544e-05	0.000245023	1	1	adenosine A3 receptor [Source:MGI Symbol;Acc:MGI:104847]
9330020H09Rik	2.6031	1.15635e-05	0.000245023	1	1	RIKEN cDNA 9330020H09 gene [Source:MGI Symbol;Acc:MGI:3704457]
5430427O19Rik	6.53257	1.15646e-05	0.000245023	1	1	RIKEN cDNA 5430427O19 gene [Source:MGI Symbol;Acc:MGI:1918648]
Adap1	-1.81514	1.17251e-05	0.000248105	-1	-1	ArfGAP with dual PH domains 1 [Source:MGI Symbol;Acc:MGI:2442201]
Adora1	-1.65776	1.1752e-05	0.000248357	-1	-1	adenosine A1 receptor [Source:MGI Symbol;Acc:MGI:99401]
C230004F18Rik	3.56739	1.182e-05	0.000249474	1	1	RIKEN cDNA C230004F18 gene [Source:MGI Symbol;Acc:MGI:3041217]
Was	5.46969	1.18483e-05	0.000249752	1	1	Wiskott-Aldrich syndrome [Source:MGI Symbol;Acc:MGI:105059]
Pcdh15	-4.54365	1.19608e-05	0.000251802	-1	-1	protocadherin 15 [Source:MGI Symbol;Acc:MGI:1891428]
Serinc5	-1.95849	1.19968e-05	0.000252239	-1	-1	serine incorporator 5 [Source:MGI Symbol;Acc:MGI:2444223]
Ivns1abp	1.34818	1.2097e-05	0.000254022	1	1	influenza virus NS1A binding protein [Source:MGI Symbol;Acc:MGI:2152389]
Bcl2a1b	6.7269	1.22509e-05	0.000256926	1	1	B cell leukemia/lymphoma 2 related protein A1b [Source:MGI Symbol;Acc:MGI:1278326]
Mki67	2.30998	1.23626e-05	0.000258939	1	1	antigen identified by monoclonal antibody Ki 67 [Source:MGI Symbol;Acc:MGI:106035]
Pigq	-1.4521	1.2466e-05	0.000260776	-1	-1	phosphatidylinositol glycan anchor biosynthesis, class Q [Source:MGI Symbol;Acc:MGI:1333114]
Tspan13	1.93674	1.26973e-05	0.000265049	1	1	tetraspanin 13 [Source:MGI Symbol;Acc:MGI:1913359]
Zap70	5.61111	1.27024e-05	0.000265049	1	1	zeta-chain (TCR) associated protein kinase [Source:MGI Symbol;Acc:MGI:99613]
Usf2-ps1	-5.84994	1.27343e-05	0.000265379	-1	-1	upstream transcription factor 2, pseudogene 1 [Source:MGI Symbol;Acc:MGI:2153531]
Rab11fip1	2.67922	1.3252e-05	0.000275818	1	1	RAB11 family interacting protein 1 (class I) [Source:MGI Symbol;Acc:MGI:1923017]
Jcad	1.97325	1.34358e-05	0.000279291	1	1	junctional cadherin 5 associated [Source:MGI Symbol;Acc:MGI:2685174]
Ablim2	-1.99267	1.34919e-05	0.000280106	-1	-1	actin-binding LIM protein 2 [Source:MGI Symbol;Acc:MGI:2385758]
Polr3gl	2.40935	1.38307e-05	0.000286778	1	1	polymerase (RNA) III (DNA directed) polypeptide G like [Source:MGI Symbol;Acc:MGI:1917120]
Clic1	1.72699	1.38707e-05	0.000287247	1	1	chloride intracellular channel 1 [Source:MGI Symbol;Acc:MGI:2148924]
Fam171b	-1.46456	1.39393e-05	0.000288305	-1	-1	family with sequence similarity 171, member B [Source:MGI Symbol;Acc:MGI:2444579]
Ptpn18	4.65885	1.39668e-05	0.000288513	1	1	protein tyrosine phosphatase, non-receptor type 18 [Source:MGI Symbol;Acc:MGI:108410]
Cipc	-1.35654	1.40834e-05	0.000290464	-1	-1	CLOCK interacting protein, circadian [Source:MGI Symbol;Acc:MGI:1919185]
Cmtm5	-1.56484	1.41005e-05	0.000290464	-1	-1	CKLF-like MARVEL transmembrane domain containing 5 [Source:MGI Symbol;Acc:MGI:2447164]
Parp12	1.82661	1.4114e-05	0.000290464	1	1	poly (ADP-ribose) polymerase family, member 12 [Source:MGI Symbol;Acc:MGI:2143990]
Rab31	-1.92885	1.41565e-05	0.000290976	-1	-1	RAB31, member RAS oncogene family [Source:MGI Symbol;Acc:MGI:1914603]
Cd300c2	4.08407	1.42701e-05	0.000292944	1	1	CD300C molecule 2 [Source:MGI Symbol;Acc:MGI:2153249]
Slc48a1	-1.76132	1.43525e-05	0.000294272	-1	-1	solute carrier family 48 (heme transporter), member 1 [Source:MGI Symbol;Acc:MGI:1914989]
Rps19	1.85211	1.47737e-05	0.00030232	1	1	ribosomal protein S19 [Source:MGI Symbol;Acc:MGI:1333780]
Ggt6	-6.72404	1.47817e-05	0.00030232	-1	-1	gamma-glutamyltransferase 6 [Source:MGI Symbol;Acc:MGI:1918772]
Cxcl10	8.91531	1.48432e-05	0.000303202	1	1	chemokine (C-X-C motif) ligand 10 [Source:MGI Symbol;Acc:MGI:1352450]
Tnni1	-2.30802	1.49771e-05	0.000305558	-1	-1	troponin I, skeletal, slow 1 [Source:MGI Symbol;Acc:MGI:105073]
Chst15	3.46569	1.50645e-05	0.000306963	1	1	carbohydrate sulfotransferase 15 [Source:MGI Symbol;Acc:MGI:1924840]
A930017K11Rik	-3.89721	1.54286e-05	0.000313994	-1	-1	RIKEN cDNA A930017K11 gene [Source:MGI Symbol;Acc:MGI:2442713]
Tgfbr2	2.10921	1.55926e-05	0.000316941	1	1	transforming growth factor, beta receptor II [Source:MGI Symbol;Acc:MGI:98729]
Kif1b	-1.14696	1.57076e-05	0.000318886	-1	-1	kinesin family member 1B [Source:MGI Symbol;Acc:MGI:108426]
Gm48139	3.07199	1.57766e-05	0.000319893	1	1	predicted gene, 48139 [Source:MGI Symbol;Acc:MGI:6097504]
Fhad1	2.72345	1.58555e-05	0.000321099	1	1	forkhead-associated (FHA) phosphopeptide binding domain 1 [Source:MGI Symbol;Acc:MGI:1920323]
Depp1	2.92529	1.60043e-05	0.000323423	1	1	DEPP1 autophagy regulator [Source:MGI Symbol;Acc:MGI:1918730]
Gm6142	3.45952	1.60095e-05	0.000323423	1	1	predicted pseudogene 6142 [Source:MGI Symbol;Acc:MGI:3644670]
Lyn	2.29917	1.6098e-05	0.000324813	1	1	LYN proto-oncogene, Src family tyrosine kinase [Source:MGI Symbol;Acc:MGI:96892]
Sox2ot	-1.52034	1.61285e-05	0.000325031	-1	-1	SOX2 overlapping transcript (non-protein coding) [Source:MGI Symbol;Acc:MGI:2444112]
Smim1	-1.86426	1.61543e-05	0.000325154	-1	-1	small integral membrane protein 1 [Source:MGI Symbol;Acc:MGI:1916109]
Plp1	-2.07018	1.62868e-05	0.000327422	-1	-1	proteolipid protein (myelin) 1 [Source:MGI Symbol;Acc:MGI:97623]
Megf10	-1.67238	1.64578e-05	0.000330457	-1	-1	multiple EGF-like-domains 10 [Source:MGI Symbol;Acc:MGI:2685177]
Uaca	2.32815	1.69251e-05	0.000339427	1	1	uveal autoantigen with coiled-coil domains and ankyrin repeats [Source:MGI Symbol;Acc:MGI:1919815]
Mmrn2	2.34003	1.70572e-05	0.000341662	1	1	multimerin 2 [Source:MGI Symbol;Acc:MGI:2385618]
Gm10800	3.96105	1.70951e-05	0.000342006	1	1	predicted gene 10800 [Source:MGI Symbol;Acc:MGI:3641657]
Crb3	3.76524	1.71432e-05	0.000342553	1	1	crumbs family member 3 [Source:MGI Symbol;Acc:MGI:2670904]
Arhgef10	-1.91878	1.72689e-05	0.000344647	-1	-1	Rho guanine nucleotide exchange factor (GEF) 10 [Source:MGI Symbol;Acc:MGI:2444453]
Foxq1	2.20551	1.74193e-05	0.000347229	1	1	forkhead box Q1 [Source:MGI Symbol;Acc:MGI:1298228]
Trim59	-2.1692	1.76093e-05	0.000350458	-1	-1	tripartite motif-containing 59 [Source:MGI Symbol;Acc:MGI:1914199]
Zfc3h1	1.53557	1.76238e-05	0.000350458	1	1	zinc finger, C3H1-type containing [Source:MGI Symbol;Acc:MGI:2446143]
Isg15	2.85653	1.77443e-05	0.000352253	1	1	ISG15 ubiquitin-like modifier [Source:MGI Symbol;Acc:MGI:1855694]
Tmem25	-1.97059	1.77618e-05	0.000352253	-1	-1	transmembrane protein 25 [Source:MGI Symbol;Acc:MGI:1918937]
Gpatch4	2.18849	1.77781e-05	0.000352253	1	1	G patch domain containing 4 [Source:MGI Symbol;Acc:MGI:1913864]
4930402H24Rik	-1.28354	1.78601e-05	0.000353454	-1	-1	RIKEN cDNA 4930402H24 gene [Source:MGI Symbol;Acc:MGI:1923029]
Wdr86	3.89285	1.81042e-05	0.000357494	1	1	WD repeat domain 86 [Source:MGI Symbol;Acc:MGI:1915466]
Bgn	2.28173	1.81075e-05	0.000357494	1	1	biglycan [Source:MGI Symbol;Acc:MGI:88158]
Tmem63a	-1.7113	1.81845e-05	0.000358585	-1	-1	transmembrane protein 63a [Source:MGI Symbol;Acc:MGI:2384789]
Notch4	2.14683	1.89503e-05	0.000373239	1	1	notch 4 [Source:MGI Symbol;Acc:MGI:107471]
Hvcn1	6.19228	1.90574e-05	0.000374901	1	1	hydrogen voltage-gated channel 1 [Source:MGI Symbol;Acc:MGI:1921346]
Ankrd11	1.54835	1.94472e-05	0.000382041	1	1	ankyrin repeat domain 11 [Source:MGI Symbol;Acc:MGI:1924337]
Trim12a	1.98034	1.94666e-05	0.000382041	1	1	tripartite motif-containing 12A [Source:MGI Symbol;Acc:MGI:1923931]
Il10ra	5.459	1.96506e-05	0.000385193	1	1	interleukin 10 receptor, alpha [Source:MGI Symbol;Acc:MGI:96538]
Ip6k3	-5.78823	1.9778e-05	0.000387083	-1	-1	inositol hexaphosphate kinase 3 [Source:MGI Symbol;Acc:MGI:3045325]
Gab1	-1.83977	1.98225e-05	0.000387083	-1	-1	growth factor receptor bound protein 2-associated protein 1 [Source:MGI Symbol;Acc:MGI:108088]
Cd34	2.34754	1.98448e-05	0.000387083	1	1	CD34 antigen [Source:MGI Symbol;Acc:MGI:88329]
Phf11d	5.14659	1.98508e-05	0.000387083	1	1	PHD finger protein 11D [Source:MGI Symbol;Acc:MGI:1277133]
Sptbn1	1.72464	1.98643e-05	0.000387083	1	1	spectrin beta, non-erythrocytic 1 [Source:MGI Symbol;Acc:MGI:98388]
Ddx46	1.61405	1.99537e-05	0.000388108	1	1	DEAD (Asp-Glu-Ala-Asp) box polypeptide 46 [Source:MGI Symbol;Acc:MGI:1920895]
Ptprn	-2.3921	1.99638e-05	0.000388108	-1	-1	protein tyrosine phosphatase, receptor type, N [Source:MGI Symbol;Acc:MGI:102765]
Psme2	1.54101	2.00115e-05	0.000388576	1	1	Proteasome activator complex subunit 2 [Source:UniProtKB/Swiss-Prot;Acc:P97372];proteasome (prosome, macropain) activator subunit 2 (PA28 beta) [Source:MGI Symbol;Acc:MGI:1096365]
Rnf125	2.65835	2.0267e-05	0.000393074	1	1	ring finger protein 125 [Source:MGI Symbol;Acc:MGI:1914914]
1700018A04Rik	4.66515	2.0306e-05	0.000393369	1	1	RIKEN cDNA 1700018A04 gene [Source:MGI Symbol;Acc:MGI:1916631]
Chn2	-1.74038	2.05189e-05	0.000397027	-1	-1	chimerin 2 [Source:MGI Symbol;Acc:MGI:1917243]
Slc6a12	5.93876	2.07578e-05	0.000401181	1	1	solute carrier family 6 (neurotransmitter transporter, betaine/GABA), member 12 [Source:MGI Symbol;Acc:MGI:95628]
Arpc1a	-1.63015	2.07957e-05	0.000401441	-1	-1	actin related protein 2/3 complex, subunit 1A [Source:MGI Symbol;Acc:MGI:1928896]
Cpm	-2.17973	2.09255e-05	0.000403476	-1	-1	carboxypeptidase M [Source:MGI Symbol;Acc:MGI:1917824]
Baz1b	1.56854	2.09569e-05	0.000403609	1	1	bromodomain adjacent to zinc finger domain, 1B [Source:MGI Symbol;Acc:MGI:1353499]
Epas1	2.03218	2.11658e-05	0.000407158	1	1	endothelial PAS domain protein 1 [Source:MGI Symbol;Acc:MGI:109169]
A130048G24Rik	4.69798	2.12134e-05	0.000407599	1	1	RIKEN cDNA A130048G24 gene [Source:MGI Symbol;Acc:MGI:2443520]
Tbx3	2.46835	2.12843e-05	0.000408478	1	1	T-box 3 [Source:MGI Symbol;Acc:MGI:98495]
Ramp2	2.09664	2.13125e-05	0.000408478	1	1	receptor (calcitonin) activity modifying protein 2 [Source:MGI Symbol;Acc:MGI:1859650]
St3gal6	2.05836	2.135e-05	0.000408478	1	1	ST3 beta-galactoside alpha-2,3-sialyltransferase 6 [Source:MGI Symbol;Acc:MGI:1888707]
Ccnyl1	-2.1775	2.13582e-05	0.000408478	-1	-1	cyclin Y-like 1 [Source:MGI Symbol;Acc:MGI:2138614]
Hcn2	-2.34971	2.20044e-05	0.00042015	-1	-1	hyperpolarization-activated, cyclic nucleotide-gated K+ 2 [Source:MGI Symbol;Acc:MGI:1298210]
Kcnj13	2.20083	2.20194e-05	0.00042015	1	1	potassium inwardly-rectifying channel, subfamily J, member 13 [Source:MGI Symbol;Acc:MGI:3781032]
Acin1	1.62328	2.20973e-05	0.00042115	1	1	apoptotic chromatin condensation inducer 1 [Source:MGI Symbol;Acc:MGI:1891824]
Sgms1	1.81055	2.22192e-05	0.000422984	1	1	sphingomyelin synthase 1 [Source:MGI Symbol;Acc:MGI:2444110]
Gm43323	4.73023	2.26054e-05	0.000429841	1	1	predicted gene 43323 [Source:MGI Symbol;Acc:MGI:5663460]
Cmtm8	2.4863	2.26333e-05	0.000429877	1	1	CKLF-like MARVEL transmembrane domain containing 8 [Source:MGI Symbol;Acc:MGI:2447167]
Jam3	-1.5674	2.33733e-05	0.000443422	-1	-1	junction adhesion molecule 3 [Source:MGI Symbol;Acc:MGI:1933825]
Gm15266	1.99992	2.34044e-05	0.000443502	1	1	predicted gene 15266 [Source:MGI Symbol;Acc:MGI:3705867]
Nlrc5	3.08811	2.36641e-05	0.000447908	1	1	NLR family, CARD domain containing 5 [Source:MGI Symbol;Acc:MGI:3612191]
Kcna1	-2.1036	2.3814e-05	0.000450229	-1	-1	potassium voltage-gated channel, shaker-related subfamily, member 1 [Source:MGI Symbol;Acc:MGI:96654]
Car2	-1.83673	2.41004e-05	0.000455122	-1	-1	carbonic anhydrase 2 [Source:MGI Symbol;Acc:MGI:88269]
Arhgap31	1.64456	2.41788e-05	0.000456081	1	1	Rho GTPase activating protein 31 [Source:MGI Symbol;Acc:MGI:1333857]
Rab3il1	1.5599	2.42157e-05	0.000456257	1	1	RAB3A interacting protein (rabin3)-like 1 [Source:MGI Symbol;Acc:MGI:1922010]
Igf1r	1.66094	2.43857e-05	0.000458936	1	1	insulin-like growth factor I receptor [Source:MGI Symbol;Acc:MGI:96433]
Phgdh	-1.58116	2.50026e-05	0.000470009	-1	-1	3-phosphoglycerate dehydrogenase [Source:MGI Symbol;Acc:MGI:1355330]
Trpm4	2.66151	2.5176e-05	0.000472731	1	1	transient receptor potential cation channel, subfamily M, member 4 [Source:MGI Symbol;Acc:MGI:1915917]
BC034090	-1.74725	2.52763e-05	0.000474073	-1	-1	cDNA sequence BC034090 [Source:MGI Symbol;Acc:MGI:2672904]
Cacna1e	3.55492	2.55945e-05	0.000479277	1	1	calcium channel, voltage-dependent, R type, alpha 1E subunit [Source:MGI Symbol;Acc:MGI:106217]
Nkx6-2	-1.82457	2.56118e-05	0.000479277	-1	-1	NK6 homeobox 2 [Source:MGI Symbol;Acc:MGI:1352738]
Adgrl4	2.40319	2.5651e-05	0.000479467	1	1	adhesion G protein-coupled receptor L4 [Source:MGI Symbol;Acc:MGI:2655562]
Unc45b	2.93723	2.57407e-05	0.000480068	1	1	unc-45 myosin chaperone B [Source:MGI Symbol;Acc:MGI:2443377]
Taf9b	-1.70811	2.57566e-05	0.000480068	-1	-1	TATA-box binding protein associated factor 9B [Source:MGI Symbol;Acc:MGI:3039562]
Rassf9	2.91755	2.57704e-05	0.000480068	1	1	Ras association (RalGDS/AF-6) domain family (N-terminal) member 9 [Source:MGI Symbol;Acc:MGI:2384307]
Fnbp1l	1.846	2.5893e-05	0.000481808	1	1	formin binding protein 1-like [Source:MGI Symbol;Acc:MGI:1925642]
Pcyt1b	-1.37061	2.60664e-05	0.000484489	-1	-1	phosphate cytidylyltransferase 1, choline, beta isoform [Source:MGI Symbol;Acc:MGI:2147987]
Plod1	-1.42981	2.65583e-05	0.000492805	-1	-1	procollagen-lysine, 2-oxoglutarate 5-dioxygenase 1 [Source:MGI Symbol;Acc:MGI:99907]
Samd1	2.50727	2.65735e-05	0.000492805	1	1	sterile alpha motif domain containing 1 [Source:MGI Symbol;Acc:MGI:2142433]
Cd53	2.56412	2.66633e-05	0.000493914	1	1	CD53 antigen [Source:MGI Symbol;Acc:MGI:88341]
Arrdc1	1.98877	2.69035e-05	0.000497805	1	1	arrestin domain containing 1 [Source:MGI Symbol;Acc:MGI:2446136]
Gm12867	4.04291	2.70559e-05	0.000500064	1	1	predicted gene 12867 [Source:MGI Symbol;Acc:MGI:3651003]
Emc1	-2.06065	2.70977e-05	0.000500277	-1	-1	ER membrane protein complex subunit 1 [Source:MGI Symbol;Acc:MGI:2443696]
Ifitm1	2.75125	2.74473e-05	0.000506165	1	1	interferon induced transmembrane protein 1 [Source:MGI Symbol;Acc:MGI:1915963]
Fkbp5	2.75341	2.75277e-05	0.000507081	1	1	FK506 binding protein 5 [Source:MGI Symbol;Acc:MGI:104670]
Trim47	2.07181	2.78402e-05	0.000512223	1	1	tripartite motif-containing 47 [Source:MGI Symbol;Acc:MGI:1917374]
Fbxo7	-1.51664	2.78689e-05	0.000512223	-1	-1	F-box protein 7 [Source:MGI Symbol;Acc:MGI:1917004]
Hck	3.27963	2.81603e-05	0.000517004	1	1	hemopoietic cell kinase [Source:MGI Symbol;Acc:MGI:96052]
Srek1	1.49034	2.8285e-05	0.000518716	1	1	splicing regulatory glutamine/lysine-rich protein 1 [Source:MGI Symbol;Acc:MGI:2145245]
Kif21a	-1.42256	2.83356e-05	0.000519067	-1	-1	kinesin family member 21A [Source:MGI Symbol;Acc:MGI:109188]
Tnfsf10	3.36074	2.87323e-05	0.00052575	1	1	tumor necrosis factor (ligand) superfamily, member 10 [Source:MGI Symbol;Acc:MGI:107414]
Tbx2	3.36096	2.88746e-05	0.000527582	1	1	T-box 2 [Source:MGI Symbol;Acc:MGI:98494]
Arid4a	1.54926	2.88963e-05	0.000527582	1	1	AT rich interactive domain 4A (RBP1-like) [Source:MGI Symbol;Acc:MGI:2444354]
Pcdhgc5	-3.92781	2.90289e-05	0.000529416	-1	-1	protocadherin gamma subfamily C, 5 [Source:MGI Symbol;Acc:MGI:1935205]
Adgre1	2.65512	2.93295e-05	0.000534309	1	1	adhesion G protein-coupled receptor E1 [Source:MGI Symbol;Acc:MGI:106912]
Tspan15	-1.6628	2.98442e-05	0.000543086	-1	-1	tetraspanin 15 [Source:MGI Symbol;Acc:MGI:1917673]
P2ry6	3.96868	3.01495e-05	0.000548038	1	1	pyrimidinergic receptor P2Y, G-protein coupled, 6 [Source:MGI Symbol;Acc:MGI:2673874]
Syt11	-1.71501	3.02514e-05	0.000549283	-1	-1	synaptotagmin XI [Source:MGI Symbol;Acc:MGI:1859547]
Tmem62	-1.4276	3.05742e-05	0.000554535	-1	-1	transmembrane protein 62 [Source:MGI Symbol;Acc:MGI:2139461]
Ski	1.44503	3.07161e-05	0.000556498	1	1	ski sarcoma viral oncogene homolog (avian) [Source:MGI Symbol;Acc:MGI:98310]
Sh3pxd2a	3.1637	3.07893e-05	0.000557212	1	1	SH3 and PX domains 2A [Source:MGI Symbol;Acc:MGI:1298393]
Rab11fip5	2.21947	3.15308e-05	0.000570007	1	1	RAB11 family interacting protein 5 (class I) [Source:MGI Symbol;Acc:MGI:1098586]
Slc13a4	2.46246	3.16109e-05	0.000570828	1	1	solute carrier family 13 (sodium/sulfate symporters), member 4 [Source:MGI Symbol;Acc:MGI:2442367]
Nmral1	-2.22787	3.17595e-05	0.000572885	-1	-1	NmrA-like family domain containing 1 [Source:MGI Symbol;Acc:MGI:1915074]
Limk2	-1.44329	3.19168e-05	0.000575094	-1	-1	LIM motif-containing protein kinase 2 [Source:MGI Symbol;Acc:MGI:1197517]
Bcar1	-1.72526	3.24122e-05	0.000583384	-1	-1	breast cancer anti-estrogen resistance 1 [Source:MGI Symbol;Acc:MGI:108091]
Gm35290	4.11488	3.28154e-05	0.000589998	1	1	predicted gene, 35290 [Source:MGI Symbol;Acc:MGI:5594449]
Dock5	-1.88618	3.29264e-05	0.00059135	-1	-1	dedicator of cytokinesis 5 [Source:MGI Symbol;Acc:MGI:2652871]
Srsf11	1.49708	3.30196e-05	0.000591765	1	1	serine/arginine-rich splicing factor 11 [Source:MGI Symbol;Acc:MGI:1916457]
Pdzd7	-6.25682	3.30212e-05	0.000591765	-1	-1	PDZ domain containing 7 [Source:MGI Symbol;Acc:MGI:3608325]
Phactr4	1.77438	3.30732e-05	0.000592053	1	1	phosphatase and actin regulator 4 [Source:MGI Symbol;Acc:MGI:2140327]
Bcl3	3.61466	3.36833e-05	0.000602322	1	1	B cell leukemia/lymphoma 3 [Source:MGI Symbol;Acc:MGI:88140]
Rhbdf2	2.47096	3.41563e-05	0.000610118	1	1	rhomboid 5 homolog 2 [Source:MGI Symbol;Acc:MGI:2442473]
Scamp5	-1.88434	3.42878e-05	0.000611806	-1	-1	secretory carrier membrane protein 5 [Source:MGI Symbol;Acc:MGI:1928948]
AC163277.1	3.06026	3.44658e-05	0.000614317	1	1	high mobility group box 2 (Hmgb2) pseudogene
Ccdc89	-5.65097	3.45391e-05	0.00061496	-1	-1	coiled-coil domain containing 89 [Source:MGI Symbol;Acc:MGI:1917304]
Msn	1.78273	3.46747e-05	0.000616708	1	1	moesin [Source:MGI Symbol;Acc:MGI:97167]
Amph	-1.89516	3.47319e-05	0.000617061	-1	-1	amphiphysin [Source:MGI Symbol;Acc:MGI:103574]
Pglyrp1	2.39921	3.48767e-05	0.000618968	1	1	peptidoglycan recognition protein 1 [Source:MGI Symbol;Acc:MGI:1345092]
Gper1	2.72509	3.49484e-05	0.000619574	1	1	G protein-coupled estrogen receptor 1 [Source:MGI Symbol;Acc:MGI:1924104]
Lair1	1.87225	3.49877e-05	0.000619606	1	1	leukocyte-associated Ig-like receptor 1 [Source:MGI Symbol;Acc:MGI:105492]
Gpm6b	-1.34054	3.52624e-05	0.000623486	-1	-1	glycoprotein m6b [Source:MGI Symbol;Acc:MGI:107672]
Dhcr24	-1.43624	3.52824e-05	0.000623486	-1	-1	24-dehydrocholesterol reductase [Source:MGI Symbol;Acc:MGI:1922004]
Eps15	-1.37128	3.57514e-05	0.000631098	-1	-1	epidermal growth factor receptor pathway substrate 15 [Source:MGI Symbol;Acc:MGI:104583]
Hspb1	2.11501	3.59207e-05	0.00063341	1	1	heat shock protein 1 [Source:MGI Symbol;Acc:MGI:96240]
Gm42449	4.55522	3.64989e-05	0.000642917	1	1	predicted gene 42449 [Source:MGI Symbol;Acc:MGI:5662586]
Casp6	1.62627	3.65961e-05	0.000643944	1	1	caspase 6 [Source:MGI Symbol;Acc:MGI:1312921]
Bsg	1.8085	3.72082e-05	0.000654016	1	1	basigin [Source:MGI Symbol;Acc:MGI:88208]
Rasip1	2.2373	3.83933e-05	0.000674128	1	1	Ras interacting protein 1 [Source:MGI Symbol;Acc:MGI:1917153]
Adcy8	-2.08501	3.94642e-05	0.000692197	-1	-1	adenylate cyclase 8 [Source:MGI Symbol;Acc:MGI:1341110]
Lig1	1.70956	3.97321e-05	0.000696156	1	1	ligase I, DNA, ATP-dependent [Source:MGI Symbol;Acc:MGI:101789]
Spaar	2.95369	3.98993e-05	0.000698343	1	1	small regulatory polypeptide of amino acid response [Source:MGI Symbol;Acc:MGI:1918656]
Slc25a35	-1.39082	4.01717e-05	0.000702367	-1	-1	solute carrier family 25, member 35 [Source:MGI Symbol;Acc:MGI:1919248]
Capn5	-2.00973	4.05313e-05	0.000707904	-1	-1	calpain 5 [Source:MGI Symbol;Acc:MGI:1100859]
Mir124a-1hg	3.75261	4.08003e-05	0.000711848	1	1	Mir124-1 host gene (non-protein coding) [Source:MGI Symbol;Acc:MGI:2442197]
AW112010	2.68078	4.12785e-05	0.000719431	1	1	expressed sequence AW112010 [Source:MGI Symbol;Acc:MGI:2147706]
Vamp8	1.78128	4.14354e-05	0.000720838	1	1	vesicle-associated membrane protein 8 [Source:MGI Symbol;Acc:MGI:1336882]
Gbp5	3.03401	4.14465e-05	0.000720838	1	1	guanylate binding protein 5 [Source:MGI Symbol;Acc:MGI:2429943]
Abca6	-4.69004	4.19533e-05	0.000728883	-1	-1	ATP-binding cassette, sub-family A (ABC1), member 6 [Source:MGI Symbol;Acc:MGI:1923434]
Nova2	2.10543	4.22781e-05	0.000733753	1	1	neuro-oncological ventral antigen 2 [Source:MGI Symbol;Acc:MGI:104296]
Shisa4	-1.44312	4.23899e-05	0.000734922	-1	-1	shisa family member 4 [Source:MGI Symbol;Acc:MGI:1924802]
Cog1	-2.18436	4.25021e-05	0.000736094	-1	-1	component of oligomeric golgi complex 1 [Source:MGI Symbol;Acc:MGI:1333873]
Phyhipl	-1.72572	4.25953e-05	0.000736934	-1	-1	phytanoyl-CoA hydroxylase interacting protein-like [Source:MGI Symbol;Acc:MGI:1918161]
Kcnk13	-2.33977	4.26656e-05	0.000737211	-1	-1	potassium channel, subfamily K, member 13 [Source:MGI Symbol;Acc:MGI:2384976]
Vwf	2.55338	4.27006e-05	0.000737211	1	1	Von Willebrand factor [Source:MGI Symbol;Acc:MGI:98941]
Parp9	2.23754	4.29797e-05	0.000741254	1	1	poly (ADP-ribose) polymerase family, member 9 [Source:MGI Symbol;Acc:MGI:1933117]
Fat1	-1.70675	4.32916e-05	0.000745854	-1	-1	FAT atypical cadherin 1 [Source:MGI Symbol;Acc:MGI:109168]
Fam43a	2.46723	4.36921e-05	0.000751716	1	1	family with sequence similarity 43, member A [Source:MGI Symbol;Acc:MGI:2676309]
Gm31166	2.68549	4.3723e-05	0.000751716	1	1	predicted gene, 31166 [Source:MGI Symbol;Acc:MGI:5590325]
Robo4	2.46839	4.38957e-05	0.000753901	1	1	roundabout guidance receptor 4 [Source:MGI Symbol;Acc:MGI:1921394]
Mill2	2.81033	4.44576e-05	0.000762757	1	1	MHC I like leukocyte 2 [Source:MGI Symbol;Acc:MGI:2179989]
Kif1a	-0.993624	4.48603e-05	0.000768867	-1	0	kinesin family member 1A [Source:MGI Symbol;Acc:MGI:108391]
Cebpz	1.44578	4.50989e-05	0.000772156	1	1	CCAAT/enhancer binding protein zeta [Source:MGI Symbol;Acc:MGI:109386]
Efnb2	2.25873	4.53272e-05	0.000774764	1	1	ephrin B2 [Source:MGI Symbol;Acc:MGI:105097]
Olfml3	2.32419	4.53452e-05	0.000774764	1	1	olfactomedin-like 3 [Source:MGI Symbol;Acc:MGI:1914877]
Cryba4	3.9245	4.56167e-05	0.000778597	1	1	crystallin, beta A4 [Source:MGI Symbol;Acc:MGI:102716]
AC132307.1	-2.1075	4.57576e-05	0.000779787	-1	-1	novel transcript, sense intronic to Zfp532
Fam234b	-1.37808	4.57809e-05	0.000779787	-1	-1	family with sequence similarity 234, member B [Source:MGI Symbol;Acc:MGI:1921775]
Rep15	4.6584	4.59197e-05	0.000781344	1	1	RAB15 effector protein [Source:MGI Symbol;Acc:MGI:1913782]
Aim2	2.51342	4.62895e-05	0.000786827	1	1	absent in melanoma 2 [Source:MGI Symbol;Acc:MGI:2686159]
Zfp846	-1.69223	4.71485e-05	0.000800603	-1	-1	zinc finger protein 846 [Source:MGI Symbol;Acc:MGI:1924012]
Slc20a2	-1.45076	4.72553e-05	0.000801591	-1	-1	solute carrier family 20, member 2 [Source:MGI Symbol;Acc:MGI:97851]
Birc3	2.73714	4.77322e-05	0.000807889	1	1	baculoviral IAP repeat-containing 3 [Source:MGI Symbol;Acc:MGI:1197007]
Evi5l	-1.72833	4.77339e-05	0.000807889	-1	-1	ecotropic viral integration site 5 like [Source:MGI Symbol;Acc:MGI:2442167]
Syne2	1.31323	4.77734e-05	0.000807889	1	1	spectrin repeat containing, nuclear envelope 2 [Source:MGI Symbol;Acc:MGI:2449316]
Gm44913	3.44174	4.8519e-05	0.000819658	1	1	predicted gene 44913 [Source:MGI Symbol;Acc:MGI:5753489]
Xlr	4.36324	5.00297e-05	0.000844314	1	1	X-linked lymphocyte-regulated [Source:MGI Symbol;Acc:MGI:98976]
Gm38042	2.31849	5.01017e-05	0.000844666	1	1	predicted gene, 38042 [Source:MGI Symbol;Acc:MGI:5611270]
Lpgat1	-1.63599	5.03886e-05	0.000848108	-1	-1	lysophosphatidylglycerol acyltransferase 1 [Source:MGI Symbol;Acc:MGI:2446186]
Mrc1	4.9818	5.04086e-05	0.000848108	1	1	mannose receptor, C type 1 [Source:MGI Symbol;Acc:MGI:97142]
Skil	2.11876	5.05559e-05	0.000849721	1	1	SKI-like [Source:MGI Symbol;Acc:MGI:106203]
2410006H16Rik	1.98548	5.06369e-05	0.000850216	1	1	RIKEN cDNA 2410006H16 gene [Source:MGI Symbol;Acc:MGI:1916471]
Chdh	-3.27165	5.07246e-05	0.000850823	-1	-1	choline dehydrogenase [Source:MGI Symbol;Acc:MGI:1860776]
Mks1	-1.69172	5.1007e-05	0.000854691	-1	-1	Meckel syndrome, type 1 [Source:MGI Symbol;Acc:MGI:3584243]
Rnase4	2.07711	5.12477e-05	0.000857319	1	1	ribonuclease, RNase A family 4 [Source:MGI Symbol;Acc:MGI:1926217]
Stat1	1.61995	5.12959e-05	0.000857319	1	1	signal transducer and activator of transcription 1 [Source:MGI Symbol;Acc:MGI:103063]
Pik3r6	2.24446	5.13197e-05	0.000857319	1	1	phosphoinositide-3-kinase regulatory subunit 5 [Source:MGI Symbol;Acc:MGI:2144613]
mt-Co3	1.79711	5.18568e-05	0.000865229	1	1	mitochondrially encoded cytochrome c oxidase III [Source:MGI Symbol;Acc:MGI:102502]
AC122252.2	3.04108	5.1898e-05	0.000865229	1	1	novel transcript
Mettl7a1	-1.40154	5.2e-05	0.000866055	-1	-1	methyltransferase like 7A1 [Source:MGI Symbol;Acc:MGI:1916523]
Slc39a3	-1.92447	5.2523e-05	0.000873883	-1	-1	solute carrier family 39 (zinc transporter), member 3 [Source:MGI Symbol;Acc:MGI:2147269]
B3galt1	-1.5731	5.27102e-05	0.000876114	-1	-1	UDP-Gal:betaGlcNAc beta 1,3-galactosyltransferase, polypeptide 1 [Source:MGI Symbol;Acc:MGI:1349403]
Dpy19l1	-2.03985	5.30231e-05	0.000880428	-1	-1	dpy-19-like 1 (C. elegans) [Source:MGI Symbol;Acc:MGI:1915685]
Erg	2.88787	5.31283e-05	0.00088129	1	1	ETS transcription factor [Source:MGI Symbol;Acc:MGI:95415]
Epb41l3	-2.09517	5.42703e-05	0.000899329	-1	-1	erythrocyte membrane protein band 4.1 like 3 [Source:MGI Symbol;Acc:MGI:103008]
Fbxw7	1.54231	5.44646e-05	0.000901643	1	1	F-box and WD-40 domain protein 7 [Source:MGI Symbol;Acc:MGI:1354695]
Cavin1	2.5147	5.50022e-05	0.000909631	1	1	caveolae associated 1 [Source:MGI Symbol;Acc:MGI:1277968]
Nmt1	1.16555	5.61894e-05	0.000928335	1	1	N-myristoyltransferase 1 [Source:MGI Symbol;Acc:MGI:102579]
Samhd1	1.54709	5.63056e-05	0.000929324	1	1	SAM domain and HD domain, 1 [Source:MGI Symbol;Acc:MGI:1927468]
Id1	1.91774	5.63997e-05	0.000929947	1	1	inhibitor of DNA binding 1, HLH protein [Source:MGI Symbol;Acc:MGI:96396]
Gm47097	3.82477	5.70156e-05	0.000939165	1	1	predicted gene, 47097 [Source:MGI Symbol;Acc:MGI:6095831]
Dixdc1	-1.51454	5.71279e-05	0.000940077	-1	-1	DIX domain containing 1 [Source:MGI Symbol;Acc:MGI:2679721]
Prickle2	-1.74896	5.76748e-05	0.00094813	-1	-1	prickle planar cell polarity protein 2 [Source:MGI Symbol;Acc:MGI:1925144]
Cers4	1.55552	5.77606e-05	0.000948596	1	1	ceramide synthase 4 [Source:MGI Symbol;Acc:MGI:1914510]
Hprt	1.4631	5.78683e-05	0.00094942	1	1	hypoxanthine guanine phosphoribosyl transferase [Source:MGI Symbol;Acc:MGI:96217]
Sfrp5	-1.49556	5.8199e-05	0.000953529	-1	-1	secreted frizzled-related sequence protein 5 [Source:MGI Symbol;Acc:MGI:1860298]
Mapk8ip1	-1.70238	5.82343e-05	0.000953529	-1	-1	mitogen-activated protein kinase 8 interacting protein 1 [Source:MGI Symbol;Acc:MGI:1309464]
C4b	1.90875	5.88266e-05	0.000961366	1	1	complement component 4B (Chido blood group) [Source:MGI Symbol;Acc:MGI:88228]
Epc2	1.86143	5.88294e-05	0.000961366	1	1	enhancer of polycomb homolog 2 [Source:MGI Symbol;Acc:MGI:1278321]
Enc1	3.07998	5.89831e-05	0.000962793	1	1	ectodermal-neural cortex 1 [Source:MGI Symbol;Acc:MGI:109610]
Pwwp2b	2.60931	5.90334e-05	0.000962793	1	1	PWWP domain containing 2B [Source:MGI Symbol;Acc:MGI:2142008]
Pabpc1	1.34092	5.97357e-05	0.000972701	1	1	poly(A) binding protein, cytoplasmic 1 [Source:MGI Symbol;Acc:MGI:1349722]
Phlda1	2.61132	5.97588e-05	0.000972701	1	1	pleckstrin homology like domain, family A, member 1 [Source:MGI Symbol;Acc:MGI:1096880]
Ipo13	-1.72994	5.99442e-05	0.000974758	-1	-1	importin 13 [Source:MGI Symbol;Acc:MGI:2385205]
Brinp3	-1.67906	6.10843e-05	0.00099232	-1	-1	bone morphogenetic protein/retinoic acid inducible neural specific 3 [Source:MGI Symbol;Acc:MGI:2443035]
Plcg2	3.13387	6.13319e-05	0.000995362	1	1	phospholipase C, gamma 2 [Source:MGI Symbol;Acc:MGI:97616]
Isg20	2.47065	6.16036e-05	0.000998789	1	1	interferon-stimulated protein [Source:MGI Symbol;Acc:MGI:1928895]
Adgrb3	-1.66866	6.16826e-05	0.000999088	-1	-1	adhesion G protein-coupled receptor B3 [Source:MGI Symbol;Acc:MGI:2441837]
Mpp2	-2.13976	6.26453e-05	0.00101326	-1	-1	membrane protein, palmitoylated 2 (MAGUK p55 subfamily member 2) [Source:MGI Symbol;Acc:MGI:1858257]
Wasf2	1.54899	6.26801e-05	0.00101326	1	1	WAS protein family, member 2 [Source:MGI Symbol;Acc:MGI:1098641]
Prox1	-1.76303	6.28319e-05	0.00101385	-1	-1	prospero homeobox 1 [Source:MGI Symbol;Acc:MGI:97772]
Abcb8	-1.62757	6.28397e-05	0.00101385	-1	-1	ATP-binding cassette, sub-family B (MDR/TAP), member 8 [Source:MGI Symbol;Acc:MGI:1351667]
Sema3c	2.2672	6.2926e-05	0.00101425	1	1	sema domain, immunoglobulin domain (Ig), short basic domain, secreted, (semaphorin) 3C [Source:MGI Symbol;Acc:MGI:107557]
Lpl	6.04404	6.31224e-05	0.00101642	1	1	lipoprotein lipase [Source:MGI Symbol;Acc:MGI:96820]
Rnf141	-1.83245	6.32065e-05	0.00101679	-1	-1	ring finger protein 141 [Source:MGI Symbol;Acc:MGI:1914400]
Kcne2	2.28972	6.36073e-05	0.00102151	1	1	potassium voltage-gated channel, Isk-related subfamily, gene 2 [Source:MGI Symbol;Acc:MGI:1891123]
9330182L06Rik	-1.50919	6.36241e-05	0.00102151	-1	-1	RIKEN cDNA 9330182L06 gene [Source:MGI Symbol;Acc:MGI:2443264]
Wfdc1	1.82169	6.39533e-05	0.00102451	1	1	WAP four-disulfide core domain 1 [Source:MGI Symbol;Acc:MGI:1915116]
Etv1	-1.87584	6.39553e-05	0.00102451	-1	-1	ets variant 1 [Source:MGI Symbol;Acc:MGI:99254]
Fah	-1.61854	6.39968e-05	0.00102451	-1	-1	fumarylacetoacetate hydrolase [Source:MGI Symbol;Acc:MGI:95482]
Haao	6.6534	6.56041e-05	0.00104922	1	1	3-hydroxyanthranilate 3,4-dioxygenase [Source:MGI Symbol;Acc:MGI:1349444]
Tbc1d4	2.37308	6.59325e-05	0.00105345	1	1	TBC1 domain family, member 4 [Source:MGI Symbol;Acc:MGI:2429660]
Frrs1	2.21941	6.63183e-05	0.00105859	1	1	ferric-chelate reductase 1 [Source:MGI Symbol;Acc:MGI:108076]
Dock6	1.87226	6.64566e-05	0.00105977	1	1	dedicator of cytokinesis 6 [Source:MGI Symbol;Acc:MGI:1914789]
Pir	2.05677	6.65404e-05	0.00106009	1	1	pirin [Source:MGI Symbol;Acc:MGI:1916906]
Sema6d	-1.47043	6.66898e-05	0.00106144	-1	-1	sema domain, transmembrane domain (TM), and cytoplasmic domain, (semaphorin) 6D [Source:MGI Symbol;Acc:MGI:2387661]
Irgm1	2.02073	6.68612e-05	0.00106314	1	1	immunity-related GTPase family M member 1 [Source:MGI Symbol;Acc:MGI:107567];immunity-related GTPase family M member 1 [Source:NCBI gene;Acc:15944]
Tcof1	1.51618	6.70555e-05	0.00106521	1	1	treacle ribosome biogenesis factor 1 [Source:MGI Symbol;Acc:MGI:892003]
Sik1	2.65973	6.81694e-05	0.00108186	1	1	salt inducible kinase 1 [Source:MGI Symbol;Acc:MGI:104754]
Ddx10	1.71669	6.86207e-05	0.00108798	1	1	DEAD (Asp-Glu-Ala-Asp) box polypeptide 10 [Source:MGI Symbol;Acc:MGI:1924841]
Nktr	1.50909	6.93001e-05	0.0010977	1	1	natural killer tumor recognition sequence [Source:MGI Symbol;Acc:MGI:97346]
Prlr	2.35672	7.01773e-05	0.00111029	1	1	prolactin receptor [Source:MGI Symbol;Acc:MGI:97763]
Mroh3	2.71172	7.02987e-05	0.00111029	1	1	maestro heat-like repeat family member 3 [Source:MGI Symbol;Acc:MGI:1923672]
Gm12092	3.22947	7.03117e-05	0.00111029	1	1	predicted gene 12092 [Source:MGI Symbol;Acc:MGI:3650092]
Map3k20	1.81554	7.03644e-05	0.00111029	1	1	mitogen-activated protein kinase kinase kinase 20 [Source:MGI Symbol;Acc:MGI:2443258]
Gm45640	2.19842	7.07825e-05	0.00111582	1	1	predicted gene 45640 [Source:MGI Symbol;Acc:MGI:5791476]
Resf1	1.18493	7.12318e-05	0.00112183	1	1	retroelement silencing factor 1 [Source:MGI Symbol;Acc:MGI:1914496]
Prr5l	-1.60171	7.13663e-05	0.00112229	-1	-1	proline rich 5 like [Source:MGI Symbol;Acc:MGI:1919696]
Ccm2l	2.51864	7.13971e-05	0.00112229	1	1	cerebral cavernous malformation 2-like [Source:MGI Symbol;Acc:MGI:2385159]
Insig1	-1.68927	7.16289e-05	0.00112487	-1	-1	insulin induced gene 1 [Source:MGI Symbol;Acc:MGI:1916289]
2900040C04Rik	2.59771	7.22291e-05	0.00113321	1	1	RIKEN cDNA 2900040C04 gene [Source:MGI Symbol;Acc:MGI:1920143]
Limd2	1.498	7.34944e-05	0.00115197	1	1	LIM domain containing 2 [Source:MGI Symbol;Acc:MGI:1915053]
Mbnl2	-1.31074	7.53348e-05	0.0011797	-1	-1	muscleblind like splicing factor 2 [Source:MGI Symbol;Acc:MGI:2145597]
Tapbp	1.36125	7.58445e-05	0.00118648	1	1	TAP binding protein [Source:MGI Symbol;Acc:MGI:1201689]
Eif4e3	2.00609	7.59114e-05	0.00118648	1	1	eukaryotic translation initiation factor 4E member 3 [Source:MGI Symbol;Acc:MGI:1914142]
Zbtb10	2.93715	7.64403e-05	0.00119361	1	1	zinc finger and BTB domain containing 10 [Source:MGI Symbol;Acc:MGI:2139883]
Gm20631	4.31094	7.75797e-05	0.00121026	1	1	predicted gene 20631 [Source:MGI Symbol;Acc:MGI:5313078]
Chga	2.90756	7.7945e-05	0.00121481	1	1	chromogranin A [Source:MGI Symbol;Acc:MGI:88394]
Cdc42ep1	-1.58662	7.84044e-05	0.00122082	-1	-1	CDC42 effector protein (Rho GTPase binding) 1 [Source:MGI Symbol;Acc:MGI:1929763]
Abcg2	1.89391	7.87904e-05	0.00122567	1	1	ATP binding cassette subfamily G member 2 (Junior blood group) [Source:MGI Symbol;Acc:MGI:1347061]
Sept7	-1.47049	8.08548e-05	0.0012566	-1	-1	septin 7 [Source:MGI Symbol;Acc:MGI:1335094]
Ncald	-1.50697	8.12467e-05	0.0012615	-1	-1	neurocalcin delta [Source:MGI Symbol;Acc:MGI:1196326]
Gm13340	1.65221	8.15273e-05	0.00126401	1	1	predicted gene 13340 [Source:MGI Symbol;Acc:MGI:3650227]
Grik1	-2.78752	8.15611e-05	0.00126401	-1	-1	glutamate receptor, ionotropic, kainate 1 [Source:MGI Symbol;Acc:MGI:95814]
Nipal4	-2.37953	8.18463e-05	0.00126704	-1	-1	NIPA-like domain containing 4 [Source:MGI Symbol;Acc:MGI:2444671]
Cd52	7.07525	8.19103e-05	0.00126704	1	1	CD52 antigen [Source:MGI Symbol;Acc:MGI:1346088]
Tnfaip1	1.36817	8.26875e-05	0.00127775	1	1	tumor necrosis factor, alpha-induced protein 1 (endothelial) [Source:MGI Symbol;Acc:MGI:104961]
Mdga2	-1.80889	8.27575e-05	0.00127775	-1	-1	MAM domain containing glycosylphosphatidylinositol anchor 2 [Source:MGI Symbol;Acc:MGI:2444706]
Milr1	4.00222	8.28384e-05	0.0012778	1	1	mast cell immunoglobulin like receptor 1 [Source:MGI Symbol;Acc:MGI:2685731]
Dmwd	-1.23815	8.3043e-05	0.00127976	-1	-1	dystrophia myotonica-containing WD repeat motif [Source:MGI Symbol;Acc:MGI:94907]
Cavin2	1.77085	8.35564e-05	0.00128647	1	1	caveolae associated 2 [Source:MGI Symbol;Acc:MGI:99513]
5330431K02Rik	3.00624	8.45741e-05	0.00130093	1	1	RIKEN cDNA 5330431K02 gene [Source:MGI Symbol;Acc:MGI:1915439]
Gm42853	5.23471	8.4823e-05	0.00130354	1	1	predicted gene 42853 [Source:MGI Symbol;Acc:MGI:5662990]
Gm15564	1.71809	8.52672e-05	0.00130915	1	1	predicted gene 15564 [Source:MGI Symbol;Acc:MGI:3783013]
Hmgcs1	-1.40195	8.53555e-05	0.00130929	-1	-1	3-hydroxy-3-methylglutaryl-Coenzyme A synthase 1 [Source:MGI Symbol;Acc:MGI:107592]
Zfp169	-3.3791	8.67189e-05	0.00132897	-1	-1	zinc finger protein 169 [Source:MGI Symbol;Acc:MGI:1915161]
Ccnl1	1.1507	8.69893e-05	0.00133187	1	1	cyclin L1 [Source:MGI Symbol;Acc:MGI:1922664]
Lum	3.81938	8.73766e-05	0.00133656	1	1	lumican [Source:MGI Symbol;Acc:MGI:109347]
Emilin2	-2.82757	8.7619e-05	0.00133903	-1	-1	elastin microfibril interfacer 2 [Source:MGI Symbol;Acc:MGI:2389136]
Tmem88	2.42422	8.81938e-05	0.00134657	1	1	transmembrane protein 88 [Source:MGI Symbol;Acc:MGI:1914270]
Lzts2	-1.5465	8.83462e-05	0.00134765	-1	-1	leucine zipper, putative tumor suppressor 2 [Source:MGI Symbol;Acc:MGI:2385095]
Cald1	1.56117	8.86322e-05	0.00135076	1	1	caldesmon 1 [Source:MGI Symbol;Acc:MGI:88250]
Cep112it	3.32542	8.9261e-05	0.00135909	1	1	centrosomal protein 112, intronic transcript [Source:MGI Symbol;Acc:MGI:3649867]
Atp8a1	-1.38012	9.0088e-05	0.00136982	-1	-1	ATPase, aminophospholipid transporter (APLT), class I, type 8A, member 1 [Source:MGI Symbol;Acc:MGI:1330848]
Ptdss1	-1.4256	9.01318e-05	0.00136982	-1	-1	phosphatidylserine synthase 1 [Source:MGI Symbol;Acc:MGI:1276575]
Cyb5r3	1.37524	9.03149e-05	0.00137134	1	1	cytochrome b5 reductase 3 [Source:MGI Symbol;Acc:MGI:94893]
Kndc1	-1.82187	9.05872e-05	0.00137421	-1	-1	kinase non-catalytic C-lobe domain (KIND) containing 1 [Source:MGI Symbol;Acc:MGI:1923734]
Sox17	2.25413	9.08322e-05	0.00137666	1	1	SRY (sex determining region Y)-box 17 [Source:MGI Symbol;Acc:MGI:107543]
Arhgef15	2.52824	9.11694e-05	0.00138051	1	1	Rho guanine nucleotide exchange factor (GEF) 15 [Source:MGI Symbol;Acc:MGI:3045246]
Pip5k1b	2.88778	9.14995e-05	0.00138423	1	1	phosphatidylinositol-4-phosphate 5-kinase, type 1 beta [Source:MGI Symbol;Acc:MGI:107930]
Mgat4a	2.56172	9.20631e-05	0.00139148	1	1	mannoside acetylglucosaminyltransferase 4, isoenzyme A [Source:MGI Symbol;Acc:MGI:2662992]
Col4a2	2.00229	9.24626e-05	0.00139624	1	1	collagen, type IV, alpha 2 [Source:MGI Symbol;Acc:MGI:88455]
Gpr4	2.30982	9.28855e-05	0.00140135	1	1	G protein-coupled receptor 4 [Source:MGI Symbol;Acc:MGI:2441992]
Ier3	2.27517	9.31867e-05	0.00140461	1	1	immediate early response 3 [Source:MGI Symbol;Acc:MGI:104814]
Ank2	-1.07444	9.38783e-05	0.00141374	-1	-1	ankyrin 2, brain [Source:MGI Symbol;Acc:MGI:88025]
Ckap2l	2.51748	9.50427e-05	0.00142961	1	1	cytoskeleton associated protein 2-like [Source:MGI Symbol;Acc:MGI:1917716]
Zfp36	1.48256	9.51051e-05	0.00142961	1	1	zinc finger protein 36 [Source:MGI Symbol;Acc:MGI:99180]
Fgfr2	-1.52434	9.52984e-05	0.00143121	-1	-1	fibroblast growth factor receptor 2 [Source:MGI Symbol;Acc:MGI:95523]
Epb41	1.97273	9.57099e-05	0.00143608	1	1	erythrocyte membrane protein band 4.1 [Source:MGI Symbol;Acc:MGI:95401]
4930478L05Rik	-4.59077	9.61546e-05	0.00144145	-1	-1	RIKEN cDNA 4930478L05 gene [Source:MGI Symbol;Acc:MGI:1923068]
Nap1l5	-1.54082	9.63949e-05	0.00144374	-1	-1	nucleosome assembly protein 1-like 5 [Source:MGI Symbol;Acc:MGI:1923555]
Adcy7	3.87979	9.75875e-05	0.00146027	1	1	adenylate cyclase 7 [Source:MGI Symbol;Acc:MGI:102891]
Il10rb	1.64318	9.79351e-05	0.00146415	1	1	interleukin 10 receptor, beta [Source:MGI Symbol;Acc:MGI:109380]
Gm44663	3.64373	9.81081e-05	0.00146541	1	1	predicted gene 44663 [Source:MGI Symbol;Acc:MGI:5753239]
Basp1	1.87852	9.8263e-05	0.00146639	1	1	brain abundant, membrane attached signal protein 1 [Source:MGI Symbol;Acc:MGI:1917600]
Haghl	-1.40658	9.85747e-05	0.00146972	-1	-1	hydroxyacylglutathione hydrolase-like [Source:MGI Symbol;Acc:MGI:1919877]
Gm43213	4.89471	9.90904e-05	0.00147607	1	1	predicted gene 43213 [Source:MGI Symbol;Acc:MGI:5663350]
Sec14l5	-2.04671	9.99574e-05	0.00148764	-1	-1	SEC14-like lipid binding 5 [Source:MGI Symbol;Acc:MGI:3616084]
C920021L13Rik	1.60086	0.000101604	0.00151079	1	1	RIKEN cDNA C920021L13 gene [Source:MGI Symbol;Acc:MGI:1923991]
Gm29216	1.65026	0.000103108	0.00153052	1	1	predicted gene 29216 [Source:MGI Symbol;Acc:MGI:5579922]
Gm48796	-1.84351	0.000103117	0.00153052	-1	-1	predicted gene, 48796 [Source:MGI Symbol;Acc:MGI:6098500]
Pde3b	3.31473	0.000103298	0.00153098	1	1	phosphodiesterase 3B, cGMP-inhibited [Source:MGI Symbol;Acc:MGI:1333863]
Plaur	2.92078	0.000103333	0.00153098	1	1	plasminogen activator, urokinase receptor [Source:MGI Symbol;Acc:MGI:97612]
Btg2	1.37141	0.000103981	0.0015392	1	1	B cell translocation gene 2, anti-proliferative [Source:MGI Symbol;Acc:MGI:108384]
Ywhaq	-1.61659	0.000104206	0.00154115	-1	-1	tyrosine 3-monooxygenase/tryptophan 5-monooxygenase activation protein theta [Source:MGI Symbol;Acc:MGI:891963]
Rgs19	3.08483	0.000104741	0.00154767	1	1	regulator of G-protein signaling 19 [Source:MGI Symbol;Acc:MGI:1915153]
Stx6	-1.44305	0.00010536	0.00155543	-1	-1	syntaxin 6 [Source:MGI Symbol;Acc:MGI:1926235]
Tubb6	2.21533	0.000107036	0.00157764	1	1	tubulin, beta 6 class V [Source:MGI Symbol;Acc:MGI:1915201]
Stra6	2.51879	0.000107056	0.00157764	1	1	stimulated by retinoic acid gene 6 [Source:MGI Symbol;Acc:MGI:107742]
Tmem19	-1.1854	0.000107509	0.00158291	-1	-1	transmembrane protein 19 [Source:MGI Symbol;Acc:MGI:1914476]
Pfkfb2	-1.84883	0.000107782	0.00158551	-1	-1	6-phosphofructo-2-kinase/fructose-2,6-biphosphatase 2 [Source:MGI Symbol;Acc:MGI:107815]
Agpat4	-1.65763	0.00010805	0.00158804	-1	-1	1-acylglycerol-3-phosphate O-acyltransferase 4 (lysophosphatidic acid acyltransferase, delta) [Source:MGI Symbol;Acc:MGI:1915512]
Eva1b	1.88144	0.000108152	0.00158812	1	1	eva-1 homolog B (C. elegans) [Source:MGI Symbol;Acc:MGI:1922063]
App	-1.36774	0.000108627	0.00159367	-1	-1	amyloid beta (A4) precursor protein [Source:MGI Symbol;Acc:MGI:88059]
Kif26a	2.36125	0.000108978	0.00159604	1	1	kinesin family member 26A [Source:MGI Symbol;Acc:MGI:2447072]
A230009B12Rik	-2.33957	0.000108981	0.00159604	-1	-1	RIKEN cDNA A230009B12 gene [Source:MGI Symbol;Acc:MGI:2442666]
Anp32b	1.45251	0.000109407	0.00160085	1	1	acidic (leucine-rich) nuclear phosphoprotein 32 family, member B [Source:MGI Symbol;Acc:MGI:1914878]
Pltp	1.96278	0.000109507	0.00160089	1	1	phospholipid transfer protein [Source:MGI Symbol;Acc:MGI:103151]
Csf3r	5.84652	0.000109639	0.00160141	1	1	colony stimulating factor 3 receptor (granulocyte) [Source:MGI Symbol;Acc:MGI:1339755]
Bmp4	2.03599	0.000111777	0.0016312	1	1	bone morphogenetic protein 4 [Source:MGI Symbol;Acc:MGI:88180]
mt-Rnr2	1.78442	0.000113048	0.00164828	1	1	mitochondrially encoded 16S rRNA [Source:MGI Symbol;Acc:MGI:102492]
Qdpr	-1.77726	0.00011321	0.00164919	-1	-1	quinoid dihydropteridine reductase [Source:MGI Symbol;Acc:MGI:97836]
Ythdc1	1.33014	0.000113598	0.00165338	1	1	YTH domain containing 1 [Source:MGI Symbol;Acc:MGI:2443713]
Ino80	1.60905	0.000114504	0.00166509	1	1	INO80 complex subunit [Source:MGI Symbol;Acc:MGI:1915392]
Pllp	-1.72777	0.000115628	0.00167996	-1	-1	plasma membrane proteolipid [Source:MGI Symbol;Acc:MGI:1915051]
Prob1	-2.26537	0.000116378	0.00168938	-1	-1	proline rich basic protein 1 [Source:MGI Symbol;Acc:MGI:2686460]
Tek	2.2748	0.000117017	0.00169715	1	1	TEK receptor tyrosine kinase [Source:MGI Symbol;Acc:MGI:98664]
Rnf13	-1.52976	0.000117512	0.00170284	-1	-1	ring finger protein 13 [Source:MGI Symbol;Acc:MGI:1346341]
Cdkn1c	1.49278	0.000118438	0.00171476	1	1	cyclin-dependent kinase inhibitor 1C (P57) [Source:MGI Symbol;Acc:MGI:104564]
Ctsc	1.69317	0.000119492	0.00172849	1	1	cathepsin C [Source:MGI Symbol;Acc:MGI:109553]
Dab2ip	1.61335	0.000120474	0.00174117	1	1	disabled 2 interacting protein [Source:MGI Symbol;Acc:MGI:1916851]
Tpm4	1.63691	0.000122233	0.00176441	1	1	tropomyosin 4 [Source:MGI Symbol;Acc:MGI:2449202]
Col4a4	3.18425	0.000122295	0.00176441	1	1	collagen, type IV, alpha 4 [Source:MGI Symbol;Acc:MGI:104687]
Ifitm2	2.29477	0.000122873	0.00177119	1	1	interferon induced transmembrane protein 2 [Source:MGI Symbol;Acc:MGI:1933382]
Pcnt	1.16546	0.000123768	0.00178254	1	1	pericentrin (kendrin) [Source:MGI Symbol;Acc:MGI:102722]
Icam2	2.44437	0.000124715	0.00179462	1	1	intercellular adhesion molecule 2 [Source:MGI Symbol;Acc:MGI:96394]
Gm49940	2.43743	0.000124975	0.00179679	1	1	predicted gene, 49940 [Source:MGI Symbol;Acc:MGI:6270654]
Gprc5c	3.17435	0.000127302	0.00182865	1	1	G protein-coupled receptor, family C, group 5, member C [Source:MGI Symbol;Acc:MGI:1917605]
D130040H23Rik	-2.30938	0.000127561	0.00183078	-1	-1	RIKEN cDNA D130040H23 gene [Source:MGI Symbol;Acc:MGI:2444324]
Myh14	-1.69376	0.000128311	0.00183995	-1	-1	myosin, heavy polypeptide 14 [Source:MGI Symbol;Acc:MGI:1919210]
Ankib1	-1.75866	0.00012925	0.00185087	-1	-1	ankyrin repeat and IBR domain containing 1 [Source:MGI Symbol;Acc:MGI:1918047]
Gng7	-2.02904	0.000129297	0.00185087	-1	-1	guanine nucleotide binding protein (G protein), gamma 7 [Source:MGI Symbol;Acc:MGI:95787]
Gm43343	2.02396	0.000130588	0.00186772	1	1	predicted gene 43343 [Source:MGI Symbol;Acc:MGI:5663480]
Gm48958	-2.65446	0.000131561	0.00188002	-1	-1	predicted gene, 48958 [Source:MGI Symbol;Acc:MGI:6118289]
Sept8	-1.30504	0.000131704	0.00188042	-1	-1	septin 8 [Source:MGI Symbol;Acc:MGI:894310]
Parp10	3.09023	0.000131854	0.00188094	1	1	poly (ADP-ribose) polymerase family, member 10 [Source:MGI Symbol;Acc:MGI:3712326]
Clec14a	2.65767	0.000133089	0.00189692	1	1	C-type lectin domain family 14, member a [Source:MGI Symbol;Acc:MGI:1914114]
Reln	-4.03365	0.000133831	0.00190585	-1	-1	reelin [Source:MGI Symbol;Acc:MGI:103022]
Cdip1	-1.44391	0.000134265	0.00191038	-1	-1	cell death inducing Trp53 target 1 [Source:MGI Symbol;Acc:MGI:1913876]
Hspg2	2.24743	0.000135148	0.00192129	1	1	perlecan (heparan sulfate proteoglycan 2) [Source:MGI Symbol;Acc:MGI:96257]
Gm38198	-2.22631	0.000135727	0.00192748	-1	-1	predicted gene, 38198 [Source:MGI Symbol;Acc:MGI:5611426]
1500015L24Rik	-3.56948	0.000135817	0.00192748	-1	-1	RIKEN cDNA 1500015L24 gene [Source:MGI Symbol;Acc:MGI:1916244]
Ifi44	3.78139	0.000136096	0.00192978	1	1	interferon-induced protein 44 [Source:MGI Symbol;Acc:MGI:2443016]
Sft2d2	-1.47015	0.000138481	0.00196191	-1	-1	SFT2 domain containing 2 [Source:MGI Symbol;Acc:MGI:1917362]
Ndnf	1.92005	0.000138875	0.00196581	1	1	neuron-derived neurotrophic factor [Source:MGI Symbol;Acc:MGI:1915419]
Igfbp2	1.21623	0.000139827	0.00197759	1	1	insulin-like growth factor binding protein 2 [Source:MGI Symbol;Acc:MGI:96437]
Bank1	4.40911	0.000140992	0.00199236	1	1	B cell scaffold protein with ankyrin repeats 1 [Source:MGI Symbol;Acc:MGI:2442120]
Tmcc3	-1.42684	0.000141633	0.0019997	-1	-1	transmembrane and coiled coil domains 3 [Source:MGI Symbol;Acc:MGI:2442900]
Socs2	2.58107	0.00014287	0.00201545	1	1	suppressor of cytokine signaling 2 [Source:MGI Symbol;Acc:MGI:1201787]
Kank3	2.03158	0.000143544	0.00202322	1	1	KN motif and ankyrin repeat domains 3 [Source:MGI Symbol;Acc:MGI:1098615]
Paqr6	-1.8027	0.00014469	0.00203763	-1	-1	progestin and adipoQ receptor family member VI [Source:MGI Symbol;Acc:MGI:1916207]
Cdc42se2	-1.36732	0.0001454	0.00204589	-1	-1	CDC42 small effector 2 [Source:MGI Symbol;Acc:MGI:1919979]
Gm10687	-3.1958	0.000146554	0.00206037	-1	-1	predicted gene 10687 [Source:MGI Symbol;Acc:MGI:3642689]
Abcc4	2.44318	0.000147707	0.00207413	1	1	ATP-binding cassette, sub-family C (CFTR/MRP), member 4 [Source:MGI Symbol;Acc:MGI:2443111]
Baz2a	1.57294	0.000147784	0.00207413	1	1	bromodomain adjacent to zinc finger domain, 2A [Source:MGI Symbol;Acc:MGI:2151152]
mt-Nd6	1.54039	0.000148395	0.00208093	1	1	mitochondrially encoded NADH dehydrogenase 6 [Source:MGI Symbol;Acc:MGI:102495]
Tuba1c	1.74475	0.000149833	0.00209931	1	1	tubulin, alpha 1C [Source:MGI Symbol;Acc:MGI:1095409]
Anxa5	1.1693	0.000150001	0.00209988	1	1	annexin A5 [Source:MGI Symbol;Acc:MGI:106008]
Aldh6a1	-1.2124	0.000150322	0.0021026	-1	-1	aldehyde dehydrogenase family 6, subfamily A1 [Source:MGI Symbol;Acc:MGI:1915077]
Axin2	2.01825	0.000151421	0.00211617	1	1	axin 2 [Source:MGI Symbol;Acc:MGI:1270862]
Gata2	2.68348	0.000153727	0.00214659	1	1	GATA binding protein 2 [Source:MGI Symbol;Acc:MGI:95662]
Sgpp2	2.28153	0.000155798	0.00217367	1	1	sphingosine-1-phosphate phosphotase 2 [Source:MGI Symbol;Acc:MGI:3589109]
Rhog	-1.66051	0.000156132	0.00217649	-1	-1	ras homolog family member G [Source:MGI Symbol;Acc:MGI:1928370]
mt-Atp6	1.65376	0.000157379	0.00219201	1	1	mitochondrially encoded ATP synthase 6 [Source:MGI Symbol;Acc:MGI:99927]
Lrrc28	-1.70546	0.000158283	0.00220205	-1	-1	leucine rich repeat containing 28 [Source:MGI Symbol;Acc:MGI:1915689]
Sept11	1.48005	0.000158366	0.00220205	1	1	septin 11 [Source:MGI Symbol;Acc:MGI:1277214]
Gigyf2	1.50311	0.000159772	0.00221684	1	1	GRB10 interacting GYF protein 2 [Source:MGI Symbol;Acc:MGI:2138584]
Gm12158	2.90211	0.000159821	0.00221684	1	1	predicted gene 12158 [Source:MGI Symbol;Acc:MGI:3649487]
Lcp2	4.00408	0.000159833	0.00221684	1	1	lymphocyte cytosolic protein 2 [Source:MGI Symbol;Acc:MGI:1321402]
Tmbim1	-1.53156	0.000160018	0.00221755	-1	-1	transmembrane BAX inhibitor motif containing 1 [Source:MGI Symbol;Acc:MGI:1916910]
Atg4c	-1.82299	0.000160659	0.00222456	-1	-1	autophagy related 4C, cysteine peptidase [Source:MGI Symbol;Acc:MGI:2651854]
Klf2	2.18758	0.000161791	0.00223836	1	1	Kruppel-like factor 2 (lung) [Source:MGI Symbol;Acc:MGI:1342772]
Ttn	2.2668	0.000161956	0.00223877	1	1	titin [Source:MGI Symbol;Acc:MGI:98864]
Gatm	-1.60932	0.000164066	0.00226501	-1	-1	glycine amidinotransferase (L-arginine:glycine amidinotransferase) [Source:MGI Symbol;Acc:MGI:1914342]
Ptgfrn	2.84985	0.000164129	0.00226501	1	1	prostaglandin F2 receptor negative regulator [Source:MGI Symbol;Acc:MGI:1277114]
St18	-1.82621	0.0001684	0.00232081	-1	-1	suppression of tumorigenicity 18 [Source:MGI Symbol;Acc:MGI:2446700]
Mfsd6	-1.86246	0.000168454	0.00232081	-1	-1	major facilitator superfamily domain containing 6 [Source:MGI Symbol;Acc:MGI:1922925]
Glod4	-1.49213	0.000169394	0.00233181	-1	-1	glyoxalase domain containing 4 [Source:MGI Symbol;Acc:MGI:1914451]
Shisa5	1.5004	0.000169639	0.00233324	1	1	shisa family member 5 [Source:MGI Symbol;Acc:MGI:1915044]
Mgst2	4.50561	0.000170765	0.00234543	1	1	microsomal glutathione S-transferase 2 [Source:MGI Symbol;Acc:MGI:2448481]
Gm10925	1.53819	0.000170809	0.00234543	1	1	predicted gene 10925 [Source:MGI Symbol;Acc:MGI:3809095]
Dusp1	1.20244	0.000171001	0.00234611	1	1	dual specificity phosphatase 1 [Source:MGI Symbol;Acc:MGI:105120]
Ccl5	7.84734	0.000171532	0.00235144	1	1	chemokine (C-C motif) ligand 5 [Source:MGI Symbol;Acc:MGI:98262]
Igf1	3.90263	0.000171955	0.00235528	1	1	insulin-like growth factor 1 [Source:MGI Symbol;Acc:MGI:96432]
Engase	1.84318	0.000172127	0.00235569	1	1	endo-beta-N-acetylglucosaminidase [Source:MGI Symbol;Acc:MGI:2443788]
Slc16a2	1.8229	0.000173279	0.00236948	1	1	solute carrier family 16 (monocarboxylic acid transporters), member 2 [Source:MGI Symbol;Acc:MGI:1203732]
Dnajb2	-1.55791	0.00017352	0.00237082	-1	-1	DnaJ heat shock protein family (Hsp40) member B2 [Source:MGI Symbol;Acc:MGI:1928739]
Gm14023	3.18367	0.000174444	0.00238147	1	1	predicted gene 14023 [Source:MGI Symbol;Acc:MGI:3650639]
Gpx1	1.53637	0.000175207	0.00238941	1	1	glutathione peroxidase 1 [Source:MGI Symbol;Acc:MGI:104887]
4930413G21Rik	2.45163	0.000175315	0.00238941	1	1	RIKEN cDNA 4930413G21 gene [Source:MGI Symbol;Acc:MGI:1921201]
Fam114a1	2.15433	0.000177145	0.00241236	1	1	family with sequence similarity 114, member A1 [Source:MGI Symbol;Acc:MGI:1915553]
Dock2	5.23792	0.000177704	0.00241797	1	1	dedicator of cyto-kinesis 2 [Source:MGI Symbol;Acc:MGI:2149010]
Retreg1	-1.62268	0.000178741	0.0024269	-1	-1	reticulophagy regulator 1 [Source:MGI Symbol;Acc:MGI:1913520]
Edn3	2.15589	0.000178792	0.0024269	1	1	endothelin 3 [Source:MGI Symbol;Acc:MGI:95285]
Slc9a9	-1.33694	0.000178801	0.0024269	-1	-1	solute carrier family 9 (sodium/hydrogen exchanger), member 9 [Source:MGI Symbol;Acc:MGI:2679732]
March8	-1.43201	0.000180922	0.00245368	-1	-1	membrane-associated ring finger (C3HC4) 8 [Source:MGI Symbol;Acc:MGI:1919029]
Ly6i	3.87692	0.000181263	0.00245627	1	1	lymphocyte antigen 6 complex, locus I [Source:MGI Symbol;Acc:MGI:1888480]
Pecam1	2.32838	0.000182208	0.00246706	1	1	platelet/endothelial cell adhesion molecule 1 [Source:MGI Symbol;Acc:MGI:97537]
Neo1	-1.43149	0.000182519	0.00246924	-1	-1	neogenin [Source:MGI Symbol;Acc:MGI:1097159]
Bckdhb	-1.28731	0.000184309	0.00249142	-1	-1	branched chain ketoacid dehydrogenase E1, beta polypeptide [Source:MGI Symbol;Acc:MGI:88137]
Fads6	-1.72983	0.000184641	0.00249387	-1	-1	fatty acid desaturase domain family, member 6 [Source:MGI Symbol;Acc:MGI:3039592]
Apobec1	1.77061	0.00018669	0.00251948	1	1	apolipoprotein B mRNA editing enzyme, catalytic polypeptide 1 [Source:MGI Symbol;Acc:MGI:103298]
Amer2	-1.67467	0.00018845	0.00254115	-1	-1	APC membrane recruitment 2 [Source:MGI Symbol;Acc:MGI:1919375]
Rtn1	1.5385	0.000188781	0.00254353	1	1	reticulon 1 [Source:MGI Symbol;Acc:MGI:1933947]
2610307P16Rik	1.70151	0.000192701	0.00259423	1	1	RIKEN cDNA 2610307P16 gene [Source:MGI Symbol;Acc:MGI:1919768]
Spint2	2.23258	0.00019366	0.00260501	1	1	serine protease inhibitor, Kunitz type 2 [Source:MGI Symbol;Acc:MGI:1338031]
Slc40a1	2.36114	0.000195374	0.00262593	1	1	solute carrier family 40 (iron-regulated transporter), member 1 [Source:MGI Symbol;Acc:MGI:1315204]
Gm48627	5.36102	0.000195533	0.00262593	1	1	predicted gene, 48627 [Source:MGI Symbol;Acc:MGI:6098227]
Tgtp2	3.31267	0.000197585	0.00264971	1	1	T cell specific GTPase 2 [Source:MGI Symbol;Acc:MGI:3710083];T cell specific GTPase 2 [Source:NCBI gene;Acc:100039796]
Gm29438	4.92045	0.000197625	0.00264971	1	1	predicted gene 29438 [Source:MGI Symbol;Acc:MGI:5580144]
Trp53bp2	-1.13734	0.000198718	0.0026622	-1	-1	transformation related protein 53 binding protein 2 [Source:MGI Symbol;Acc:MGI:2138319]
Arrdc2	-1.4081	0.000199827	0.0026749	-1	-1	arrestin domain containing 2 [Source:MGI Symbol;Acc:MGI:1918057]
P2ry12	1.80183	0.000200292	0.00267894	1	1	purinergic receptor P2Y, G-protein coupled 12 [Source:MGI Symbol;Acc:MGI:1918089]
Stab2	-5.5043	0.000201737	0.00269457	-1	-1	stabilin 2 [Source:MGI Symbol;Acc:MGI:2178743]
mt-Tp	1.7022	0.000201868	0.00269457	1	1	mitochondrially encoded tRNA proline [Source:MGI Symbol;Acc:MGI:102478]
Lss	-1.53491	0.00020195	0.00269457	-1	-1	lanosterol synthase [Source:MGI Symbol;Acc:MGI:1336155]
Phf14	1.70871	0.000204329	0.00272411	1	1	PHD finger protein 14 [Source:MGI Symbol;Acc:MGI:1923539]
Cdkn2b	2.91631	0.000205588	0.00273869	1	1	cyclin dependent kinase inhibitor 2B [Source:MGI Symbol;Acc:MGI:104737]
Gimap1	2.28897	0.000205822	0.00273959	1	1	GTPase, IMAP family member 1 [Source:MGI Symbol;Acc:MGI:109368]
Fbxl5	-1.3405	0.000206401	0.00274508	-1	-1	F-box and leucine-rich repeat protein 5 [Source:MGI Symbol;Acc:MGI:2152883]
Itpripl1	3.46689	0.00020671	0.00274698	1	1	inositol 1,4,5-triphosphate receptor interacting protein-like 1 [Source:MGI Symbol;Acc:MGI:1920588]
Ppp1r17	3.78411	0.000207154	0.00275067	1	1	protein phosphatase 1, regulatory subunit 17 [Source:MGI Symbol;Acc:MGI:1333876]
Nsmaf	-1.257	0.000209617	0.00278114	-1	-1	neutral sphingomyelinase (N-SMase) activation associated factor [Source:MGI Symbol;Acc:MGI:1341864]
Bcl6b	3.19761	0.000212757	0.00282052	1	1	B cell CLL/lymphoma 6, member B [Source:MGI Symbol;Acc:MGI:1278332]
Tom1l2	-1.52163	0.0002155	0.0028546	-1	-1	target of myb1-like 2 (chicken) [Source:MGI Symbol;Acc:MGI:2443306]
Setd5	1.5581	0.000217555	0.00287951	1	1	SET domain containing 5 [Source:MGI Symbol;Acc:MGI:1920145]
Ldlr	-1.55579	0.000218499	0.00288968	-1	-1	low density lipoprotein receptor [Source:MGI Symbol;Acc:MGI:96765]
Rai14	2.49685	0.000219133	0.00289575	1	1	retinoic acid induced 14 [Source:MGI Symbol;Acc:MGI:1922896]
Mir6948	3.87451	0.000220109	0.00290632	1	1	microRNA 6948 [Source:MGI Symbol;Acc:MGI:5562742]
Tet1	-1.10857	0.00022102	0.00291602	-1	-1	tet methylcytosine dioxygenase 1 [Source:MGI Symbol;Acc:MGI:1098693]
Gm37531	2.28996	0.000223171	0.00293992	1	1	predicted gene, 37531 [Source:MGI Symbol;Acc:MGI:5610759]
mt-Co2	1.73018	0.000223188	0.00293992	1	1	mitochondrially encoded cytochrome c oxidase II [Source:MGI Symbol;Acc:MGI:102503]
Erbb4	-1.9106	0.000223837	0.00294612	-1	-1	erb-b2 receptor tyrosine kinase 4 [Source:MGI Symbol;Acc:MGI:104771]
Cyb561	2.03429	0.000224491	0.00295237	1	1	cytochrome b-561 [Source:MGI Symbol;Acc:MGI:103253]
Acot2	-2.16105	0.000227293	0.00298684	-1	-1	acyl-CoA thioesterase 2 [Source:MGI Symbol;Acc:MGI:2159605]
AC133523.2	2.15926	0.000228033	0.00299418	1	1	novel transcript, antisense to Chka
Gria4	-2.15383	0.000229212	0.00300727	-1	-1	glutamate receptor, ionotropic, AMPA4 (alpha 4) [Source:MGI Symbol;Acc:MGI:95811]
Gnptab	-1.52209	0.000229518	0.00300889	-1	-1	N-acetylglucosamine-1-phosphate transferase, alpha and beta subunits [Source:MGI Symbol;Acc:MGI:3643902]
Mfap4	2.4216	0.000229918	0.00301175	1	1	microfibrillar-associated protein 4 [Source:MGI Symbol;Acc:MGI:1342276]
Gcnt1	3.71821	0.000230254	0.00301375	1	1	glucosaminyl (N-acetyl) transferase 1, core 2 [Source:MGI Symbol;Acc:MGI:95676]
Slc15a3	6.75874	0.000232843	0.00304463	1	1	solute carrier family 15, member 3 [Source:MGI Symbol;Acc:MGI:1929691]
Lgi3	-3.0256	0.000232982	0.00304463	-1	-1	leucine-rich repeat LGI family, member 3 [Source:MGI Symbol;Acc:MGI:2182619]
Jup	-1.78495	0.000233448	0.0030483	-1	-1	junction plakoglobin [Source:MGI Symbol;Acc:MGI:96650]
Gm15998	2.2059	0.000237025	0.00309057	1	1	predicted gene 15998 [Source:MGI Symbol;Acc:MGI:3802094]
Cdh10	-1.51477	0.000237059	0.00309057	-1	-1	cadherin 10 [Source:MGI Symbol;Acc:MGI:107436]
Csmd3	-1.62724	0.000239315	0.00311752	-1	-1	CUB and Sushi multiple domains 3 [Source:MGI Symbol;Acc:MGI:2386403]
Mapt	-1.3523	0.00024015	0.00312593	-1	-1	microtubule-associated protein tau [Source:MGI Symbol;Acc:MGI:97180]
Gm2629	6.07386	0.000240696	0.00313057	1	1	predicted gene 2629 [Source:MGI Symbol;Acc:MGI:3780797]
Ctla2a	2.57453	0.000241347	0.00313656	1	1	cytotoxic T lymphocyte-associated protein 2 alpha [Source:MGI Symbol;Acc:MGI:88554]
Shisa8	-3.13007	0.000242394	0.00314769	-1	-1	shisa family member 8 [Source:MGI Symbol;Acc:MGI:2146080]
H2-DMa	2.45151	0.000243643	0.00316142	1	1	histocompatibility 2, class II, locus DMa [Source:MGI Symbol;Acc:MGI:95921]
Pqlc1	1.77125	0.000245297	0.00318039	1	1	PQ loop repeat containing 1 [Source:MGI Symbol;Acc:MGI:1914193]
Adamtsl1	-5.46052	0.000248368	0.00321767	-1	-1	ADAMTS-like 1 [Source:MGI Symbol;Acc:MGI:1924989]
Ppfibp1	1.89108	0.000251216	0.00325199	1	1	PTPRF interacting protein, binding protein 1 (liprin beta 1) [Source:MGI Symbol;Acc:MGI:1914783]
Myh6	-1.63542	0.000251569	0.00325199	-1	-1	myosin, heavy polypeptide 6, cardiac muscle, alpha [Source:MGI Symbol;Acc:MGI:97255]
Clint1	1.23057	0.000251608	0.00325199	1	1	clathrin interactor 1 [Source:MGI Symbol;Acc:MGI:2144243]
Tiam1	2.2385	0.000252402	0.00325795	1	1	T cell lymphoma invasion and metastasis 1 [Source:MGI Symbol;Acc:MGI:103306]
Sgcb	-1.19206	0.000252464	0.00325795	-1	-1	sarcoglycan, beta (dystrophin-associated glycoprotein) [Source:MGI Symbol;Acc:MGI:1346523]
Insc	-2.00348	0.000253239	0.0032654	-1	-1	INSC spindle orientation adaptor protein [Source:MGI Symbol;Acc:MGI:1917942]
Myl9	1.86586	0.000254249	0.00327587	1	1	myosin, light polypeptide 9, regulatory [Source:MGI Symbol;Acc:MGI:2138915]
Nfxl1	2.08504	0.000256742	0.00330541	1	1	nuclear transcription factor, X-box binding-like 1 [Source:MGI Symbol;Acc:MGI:1923646]
Gm16046	2.946	0.000257566	0.00331343	1	1	predicted gene 16046 [Source:MGI Symbol;Acc:MGI:3802093]
Rnf213	1.5006	0.000259538	0.00333619	1	1	ring finger protein 213 [Source:MGI Symbol;Acc:MGI:1289196]
Slc35f2	2.28544	0.000261434	0.00335795	1	1	solute carrier family 35, member F2 [Source:MGI Symbol;Acc:MGI:1919272]
Cdr2	1.79111	0.000266242	0.00341704	1	1	cerebellar degeneration-related 2 [Source:MGI Symbol;Acc:MGI:1100885]
Trim21	1.84289	0.000267049	0.00342383	1	1	tripartite motif-containing 21 [Source:MGI Symbol;Acc:MGI:106657]
Cacna1d	1.56171	0.000267185	0.00342383	1	1	calcium channel, voltage-dependent, L type, alpha 1D subunit [Source:MGI Symbol;Acc:MGI:88293]
Gm26736	3.63777	0.000267676	0.00342746	1	1	predicted gene, 26736 [Source:MGI Symbol;Acc:MGI:5477230]
Erbin	-1.22934	0.000269474	0.0034478	-1	-1	Erbb2 interacting protein [Source:MGI Symbol;Acc:MGI:1890169]
Luc7l2	1.52762	0.000270397	0.00345693	1	1	LUC7-like 2 (S. cerevisiae) [Source:MGI Symbol;Acc:MGI:2183260]
Itch	-1.46713	0.000271486	0.00346817	-1	-1	itchy, E3 ubiquitin protein ligase [Source:MGI Symbol;Acc:MGI:1202301]
Arsk	-1.85332	0.000271822	0.00346977	-1	-1	arylsulfatase K [Source:MGI Symbol;Acc:MGI:1924291]
Nrp1	1.40899	0.000272797	0.00347954	1	1	neuropilin 1 [Source:MGI Symbol;Acc:MGI:106206]
Oxr1	-1.30042	0.000273137	0.00348117	-1	-1	oxidation resistance 1 [Source:MGI Symbol;Acc:MGI:2179326]
Enoph1	-1.75287	0.00027568	0.00351088	-1	-1	enolase-phosphatase 1 [Source:MGI Symbol;Acc:MGI:1915120]
Susd3	3.92794	0.000276141	0.00351404	1	1	sushi domain containing 3 [Source:MGI Symbol;Acc:MGI:1913579]
Scgb3a1	7.48946	0.000279336	0.00355196	1	1	secretoglobin, family 3A, member 1 [Source:MGI Symbol;Acc:MGI:1915912]
Map4k4	1.26779	0.000280809	0.00356794	1	1	mitogen-activated protein kinase kinase kinase kinase 4 [Source:MGI Symbol;Acc:MGI:1349394]
Lrrc4c	-1.43578	0.000282958	0.00359248	-1	-1	leucine rich repeat containing 4C [Source:MGI Symbol;Acc:MGI:2442636]
Ncf2	2.05441	0.000286213	0.00362885	1	1	neutrophil cytosolic factor 2 [Source:MGI Symbol;Acc:MGI:97284]
Plekha1	-1.28336	0.000286263	0.00362885	-1	-1	pleckstrin homology domain containing, family A (phosphoinositide binding specific) member 1 [Source:MGI Symbol;Acc:MGI:2442213]
Kcp	2.14333	0.000287534	0.00364082	1	1	kielin/chordin-like protein [Source:MGI Symbol;Acc:MGI:2141640]
Zc3h13	1.28759	0.000287648	0.00364082	1	1	zinc finger CCCH type containing 13 [Source:MGI Symbol;Acc:MGI:1914552]
Gm13590	-5.14157	0.000289449	0.00366081	-1	-1	predicted gene 13590 [Source:MGI Symbol;Acc:MGI:3650248]
E130307A14Rik	-1.16864	0.000290064	0.00366578	-1	-1	RIKEN cDNA E130307A14 gene [Source:MGI Symbol;Acc:MGI:3036287]
Cnn2	2.02146	0.000291019	0.00367504	1	1	calponin 2 [Source:MGI Symbol;Acc:MGI:105093]
Nlrp3	5.15281	0.000291713	0.00368098	1	1	NLR family, pyrin domain containing 3 [Source:MGI Symbol;Acc:MGI:2653833]
Plk2	1.52832	0.00029912	0.00377156	1	1	polo like kinase 2 [Source:MGI Symbol;Acc:MGI:1099790]
Slc6a9	-3.24253	0.000302075	0.00380592	-1	-1	solute carrier family 6 (neurotransmitter transporter, glycine), member 9 [Source:MGI Symbol;Acc:MGI:95760]
Chd2	1.44957	0.000302561	0.00380913	1	1	chromodomain helicase DNA binding protein 2 [Source:MGI Symbol;Acc:MGI:2448567]
Rec8	3.59534	0.00030363	0.00381923	1	1	REC8 meiotic recombination protein [Source:MGI Symbol;Acc:MGI:1929645]
Gm37760	3.06609	0.000303826	0.00381923	1	1	predicted gene, 37760 [Source:MGI Symbol;Acc:MGI:5610988]
Acsl5	2.50979	0.000305532	0.00383775	1	1	acyl-CoA synthetase long-chain family member 5 [Source:MGI Symbol;Acc:MGI:1919129]
Snx32	-0.956185	0.000309593	0.00388202	-1	0	sorting nexin 32 [Source:MGI Symbol;Acc:MGI:2444704]
Zc3h18	1.27713	0.000309668	0.00388202	1	1	zinc finger CCCH-type containing 18 [Source:MGI Symbol;Acc:MGI:1923264]
Secisbp2l	-1.28839	0.000309762	0.00388202	-1	-1	SECIS binding protein 2-like [Source:MGI Symbol;Acc:MGI:1917604]
Adi1	-1.52129	0.000312544	0.00391392	-1	-1	acireductone dioxygenase 1 [Source:MGI Symbol;Acc:MGI:2144929]
Col15a1	4.68651	0.000313495	0.00392285	1	1	collagen, type XV, alpha 1 [Source:MGI Symbol;Acc:MGI:88449]
Rpl35	1.60068	0.000315756	0.00394762	1	1	ribosomal protein L35 [Source:MGI Symbol;Acc:MGI:1913739]
Gm49265	2.9167	0.000316143	0.00394762	1	1	predicted gene, 49265 [Source:MGI Symbol;Acc:MGI:6118742]
Tpm1	1.30952	0.000316193	0.00394762	1	1	tropomyosin 1, alpha [Source:MGI Symbol;Acc:MGI:98809]
Tspan14	-1.37705	0.000317064	0.00395551	-1	-1	tetraspanin 14 [Source:MGI Symbol;Acc:MGI:1196325]
Itih3	-1.30937	0.000318078	0.00396516	-1	-1	inter-alpha trypsin inhibitor, heavy chain 3 [Source:MGI Symbol;Acc:MGI:96620]
Spg20	-1.57975	0.000324701	0.00404467	-1	-1	spastic paraplegia 20, spartin (Troyer syndrome) homolog (human) [Source:MGI Symbol;Acc:MGI:2139806]
Prkacb	-1.29997	0.000326108	0.00405913	-1	-1	protein kinase, cAMP dependent, catalytic, beta [Source:MGI Symbol;Acc:MGI:97594]
Nop14	1.22946	0.000327218	0.00406988	1	1	NOP14 nucleolar protein [Source:MGI Symbol;Acc:MGI:1922666]
H2-Q6	5.86145	0.00032932	0.00409294	1	1	histocompatibility 2, Q region locus 6 [Source:MGI Symbol;Acc:MGI:95935]
Fabp3	3.566	0.000330223	0.00409692	1	1	fatty acid binding protein 3, muscle and heart [Source:MGI Symbol;Acc:MGI:95476]
Mfng	2.13345	0.000330351	0.00409692	1	1	MFNG O-fucosylpeptide 3-beta-N-acetylglucosaminyltransferase [Source:MGI Symbol;Acc:MGI:1095404]
Sgo2a	2.23698	0.000330384	0.00409692	1	1	shugoshin 2A [Source:MGI Symbol;Acc:MGI:1098767]
Cspg4	1.74001	0.000330889	0.0041001	1	1	chondroitin sulfate proteoglycan 4 [Source:MGI Symbol;Acc:MGI:2153093]
Golgb1	1.17785	0.000331242	0.00410139	1	1	golgi autoantigen, golgin subfamily b, macrogolgin 1 [Source:MGI Symbol;Acc:MGI:1099447]
Prrc2c	1.47628	0.000332875	0.00411852	1	1	proline-rich coiled-coil 2C [Source:MGI Symbol;Acc:MGI:1913754]
Gm28661	1.6386	0.000334673	0.00413766	1	1	predicted gene 28661 [Source:MGI Symbol;Acc:MGI:5579367]
Kdelr3	2.59612	0.000335237	0.00414153	1	1	KDEL (Lys-Asp-Glu-Leu) endoplasmic reticulum protein retention receptor 3 [Source:MGI Symbol;Acc:MGI:2145953]
Col3a1	2.58665	0.000336871	0.0041586	1	1	collagen, type III, alpha 1 [Source:MGI Symbol;Acc:MGI:88453]
Rps12	1.67571	0.000340266	0.00419738	1	1	ribosomal protein S12 [Source:MGI Symbol;Acc:MGI:98105]
Pla2g16	-1.26054	0.000341541	0.00420996	-1	-1	phospholipase A2, group XVI [Source:MGI Symbol;Acc:MGI:2179715]
Itpk1	-1.4269	0.000342209	0.00421505	-1	-1	inositol 1,3,4-triphosphate 5/6 kinase [Source:MGI Symbol;Acc:MGI:2446159]
Map7	-1.26837	0.000343008	0.00422174	-1	-1	microtubule-associated protein 7 [Source:MGI Symbol;Acc:MGI:1328328]
Fam102a	-1.57506	0.000344581	0.00423793	-1	-1	family with sequence similarity 102, member A [Source:MGI Symbol;Acc:MGI:2138935]
Ighm	3.16544	0.00034737	0.00426906	1	1	immunoglobulin heavy constant mu [Source:MGI Symbol;Acc:MGI:96448]
Dhcr7	-1.70797	0.000348523	0.00428003	-1	-1	7-dehydrocholesterol reductase [Source:MGI Symbol;Acc:MGI:1298378]
Kctd13	-1.67435	0.000352194	0.00432051	-1	-1	potassium channel tetramerisation domain containing 13 [Source:MGI Symbol;Acc:MGI:1923739]
Hic1	2.98416	0.000352342	0.00432051	1	1	hypermethylated in cancer 1 [Source:MGI Symbol;Acc:MGI:1338010]
Tlr7	4.04878	0.000353412	0.00433041	1	1	toll-like receptor 7 [Source:MGI Symbol;Acc:MGI:2176882]
Sytl2	-1.74658	0.000354524	0.00434082	-1	-1	synaptotagmin-like 2 [Source:MGI Symbol;Acc:MGI:1933366]
Dync1i2	1.34553	0.000356582	0.00436277	1	1	dynein cytoplasmic 1 intermediate chain 2 [Source:MGI Symbol;Acc:MGI:107750]
Dnajb12	-1.62839	0.000357106	0.00436596	-1	-1	DnaJ heat shock protein family (Hsp40) member B12 [Source:MGI Symbol;Acc:MGI:1931881]
Gm26834	4.98811	0.000357575	0.00436845	1	1	predicted gene, 26834 [Source:MGI Symbol;Acc:MGI:5477328]
Arhgef5	2.41816	0.000360677	0.00440309	1	1	Rho guanine nucleotide exchange factor (GEF) 5 [Source:MGI Symbol;Acc:MGI:1858952]
mt-Nd1	1.26834	0.000361789	0.00441029	1	1	mitochondrially encoded NADH dehydrogenase 1 [Source:MGI Symbol;Acc:MGI:101787]
Zfp281	-1.3798	0.000361939	0.00441029	-1	-1	zinc finger protein 281 [Source:MGI Symbol;Acc:MGI:3029290]
Il1rap	-1.70276	0.000362068	0.00441029	-1	-1	interleukin 1 receptor accessory protein [Source:MGI Symbol;Acc:MGI:104975]
Kdr	1.8164	0.000362564	0.00441307	1	1	kinase insert domain protein receptor [Source:MGI Symbol;Acc:MGI:96683]
Hapln2	-1.71698	0.000367763	0.00447254	-1	-1	hyaluronan and proteoglycan link protein 2 [Source:MGI Symbol;Acc:MGI:2137300]
Ly6c2	2.87302	0.000367992	0.00447254	1	1	lymphocyte antigen 6 complex, locus C2 [Source:MGI Symbol;Acc:MGI:3712069]
Zbtb12	4.04635	0.000369481	0.00448733	1	1	zinc finger and BTB domain containing 12 [Source:MGI Symbol;Acc:MGI:88133]
Ppp1r12a	1.30656	0.000372803	0.00452435	1	1	protein phosphatase 1, regulatory subunit 12A [Source:MGI Symbol;Acc:MGI:1309528]
AC132253.9	-1.91437	0.000374037	0.00453598	-1	-1	novel transcript
Map7d1	-1.27072	0.000381203	0.00461949	-1	-1	MAP7 domain containing 1 [Source:MGI Symbol;Acc:MGI:2384297]
Cav1	1.91309	0.000382064	0.00462653	1	1	caveolin 1, caveolae protein [Source:MGI Symbol;Acc:MGI:102709]
Ceacam1	1.98448	0.000382688	0.00463069	1	1	carcinoembryonic antigen-related cell adhesion molecule 1 [Source:MGI Symbol;Acc:MGI:1347245]
Efhd1	-1.71918	0.000383314	0.00463382	-1	-1	EF hand domain containing 1 [Source:MGI Symbol;Acc:MGI:1921607]
Mtmr2	-1.52964	0.000383508	0.00463382	-1	-1	myotubularin related protein 2 [Source:MGI Symbol;Acc:MGI:1924366]
Dip2a	-1.55316	0.00038945	0.00470217	-1	-1	disco interacting protein 2 homolog A [Source:MGI Symbol;Acc:MGI:2385920]
Oasl1	2.5426	0.000392102	0.00473073	1	1	2'-5' oligoadenylate synthetase-like 1 [Source:MGI Symbol;Acc:MGI:2180849]
Gipr	-3.01833	0.000401627	0.00484082	-1	-1	gastric inhibitory polypeptide receptor [Source:MGI Symbol;Acc:MGI:1352753]
Aldh3b1	-1.76735	0.000401813	0.00484082	-1	-1	aldehyde dehydrogenase 3 family, member B1 [Source:MGI Symbol;Acc:MGI:1914939]
Gm43012	-2.03278	0.000402628	0.0048471	-1	-1	predicted gene 43012 [Source:MGI Symbol;Acc:MGI:5663149]
Dek	1.39785	0.000403244	0.00485097	1	1	DEK oncogene (DNA binding) [Source:MGI Symbol;Acc:MGI:1926209]
Fez1	-1.59177	0.000404379	0.00486109	-1	-1	fasciculation and elongation protein zeta 1 (zygin I) [Source:MGI Symbol;Acc:MGI:2670976]
Tcea3	2.96795	0.000405515	0.00487119	1	1	transcription elongation factor A (SII), 3 [Source:MGI Symbol;Acc:MGI:1196908]
Ifnar2	1.14175	0.000407196	0.00488783	1	1	interferon (alpha and beta) receptor 2 [Source:MGI Symbol;Acc:MGI:1098243]
Mid1ip1	-1.15528	0.000411092	0.00493101	-1	-1	Mid1 interacting protein 1 (gastrulation specific G12-like (zebrafish)) [Source:MGI Symbol;Acc:MGI:1915291]
Dhtkd1	-1.94719	0.000414652	0.0049701	-1	-1	dehydrogenase E1 and transketolase domain containing 1 [Source:MGI Symbol;Acc:MGI:2445096]
Nxt2	-1.48487	0.000421517	0.00504872	-1	-1	nuclear transport factor 2-like export factor 2 [Source:MGI Symbol;Acc:MGI:2147914]
Hhip	-1.76374	0.000423218	0.00506542	-1	-1	Hedgehog-interacting protein [Source:MGI Symbol;Acc:MGI:1341847]
Vav2	1.59315	0.000425029	0.00508341	1	1	vav 2 oncogene [Source:MGI Symbol;Acc:MGI:102718]
Hemk1	1.26952	0.000427318	0.00510709	1	1	HemK methyltransferase family member 1 [Source:MGI Symbol;Acc:MGI:1916786]
Gm37024	4.74541	0.000428	0.00511154	1	1	predicted gene, 37024 [Source:MGI Symbol;Acc:MGI:5610252]
Nmrk1	-2.19789	0.000433038	0.00516797	-1	-1	nicotinamide riboside kinase 1 [Source:MGI Symbol;Acc:MGI:2147434]
Car5b	2.39071	0.00043441	0.00518059	1	1	carbonic anhydrase 5b, mitochondrial [Source:MGI Symbol;Acc:MGI:1926249]
Clcn2	-1.5664	0.000435029	0.00518423	-1	-1	chloride channel, voltage-sensitive 2 [Source:MGI Symbol;Acc:MGI:105061]
Sdcbp	0.995307	0.000435687	0.00518832	1	0	syndecan binding protein [Source:MGI Symbol;Acc:MGI:1337026]
Pdk3	-1.59303	0.0004361	0.0051895	-1	-1	pyruvate dehydrogenase kinase, isoenzyme 3 [Source:MGI Symbol;Acc:MGI:2384308]
Rundc3a	-1.26861	0.000436874	0.00519132	-1	-1	RUN domain containing 3A [Source:MGI Symbol;Acc:MGI:1858752]
Mmab	-1.57704	0.000436882	0.00519132	-1	-1	methylmalonic aciduria (cobalamin deficiency) cblB type homolog (human) [Source:MGI Symbol;Acc:MGI:1924947]
Atf5	2.23168	0.000439775	0.00522193	1	1	activating transcription factor 5 [Source:MGI Symbol;Acc:MGI:2141857]
Tnrc6c	1.36001	0.000442046	0.00524512	1	1	trinucleotide repeat containing 6C [Source:MGI Symbol;Acc:MGI:2443265]
Cd248	1.86882	0.000442399	0.00524555	1	1	CD248 antigen, endosialin [Source:MGI Symbol;Acc:MGI:1917695]
Plcl1	-1.59483	0.000444386	0.00526532	-1	-1	phospholipase C-like 1 [Source:MGI Symbol;Acc:MGI:3036262]
Dennd5a	-1.16526	0.000448208	0.0053068	-1	-1	DENN/MADD domain containing 5A [Source:MGI Symbol;Acc:MGI:1201681]
Tmem132d	-5.37032	0.000449271	0.00531557	-1	-1	transmembrane protein 132D [Source:MGI Symbol;Acc:MGI:3044963]
Eif3a	1.1666	0.000450837	0.00533028	1	1	eukaryotic translation initiation factor 3, subunit A [Source:MGI Symbol;Acc:MGI:95301]
C1ra	3.26947	0.000452152	0.005342	1	1	complement component 1, r subcomponent A [Source:MGI Symbol;Acc:MGI:1355313]
1700071M16Rik	-1.53963	0.000456115	0.00538497	-1	-1	RIKEN cDNA 1700071M16 gene [Source:MGI Symbol;Acc:MGI:1920754]
Fbxl3	-1.07641	0.000458105	0.00540459	-1	-1	F-box and leucine-rich repeat protein 3 [Source:MGI Symbol;Acc:MGI:1354702]
Gstm2	2.46382	0.000458656	0.00540723	1	1	glutathione S-transferase, mu 2 [Source:MGI Symbol;Acc:MGI:95861]
Gm13341	1.73008	0.000459286	0.00541079	1	1	predicted gene 13341 [Source:MGI Symbol;Acc:MGI:3650228]
Gm16958	-2.83954	0.00046188	0.00543746	-1	-1	predicted gene, 16958 [Source:MGI Symbol;Acc:MGI:4439882]
Parvg	4.49248	0.000464585	0.00546288	1	1	parvin, gamma [Source:MGI Symbol;Acc:MGI:2158329]
Mfsd13a	-1.87117	0.0004647	0.00546288	-1	-1	major facilitator superfamily domain containing 13a [Source:MGI Symbol;Acc:MGI:1922396]
Serpina3n	1.82055	0.00046512	0.00546392	1	1	serine (or cysteine) peptidase inhibitor, clade A, member 3N [Source:MGI Symbol;Acc:MGI:105045]
Srebf1	-1.29623	0.000466335	0.0054743	-1	-1	sterol regulatory element binding transcription factor 1 [Source:MGI Symbol;Acc:MGI:107606]
Srcin1	-1.44745	0.000467489	0.00548394	-1	-1	SRC kinase signaling inhibitor 1 [Source:MGI Symbol;Acc:MGI:1933179]
Eif2ak2	1.70427	0.000467845	0.00548422	1	1	eukaryotic translation initiation factor 2-alpha kinase 2 [Source:MGI Symbol;Acc:MGI:1353449]
Gm13166	3.05052	0.000470031	0.00550593	1	1	predicted gene 13166 [Source:MGI Symbol;Acc:MGI:3705130]
Tsc22d1	1.58037	0.00047233	0.00552895	1	1	TSC22 domain family, member 1 [Source:MGI Symbol;Acc:MGI:109127]
H2-Q7	3.61864	0.000475362	0.00556049	1	1	histocompatibility 2, Q region locus 7 [Source:MGI Symbol;Acc:MGI:95936]
Gm10563	3.11966	0.000476514	0.00557001	1	1	predicted gene 10563 [Source:MGI Symbol;Acc:MGI:3642630]
Piezo1	2.3157	0.000479763	0.00560403	1	1	piezo-type mechanosensitive ion channel component 1 [Source:MGI Symbol;Acc:MGI:3603204]
Serinc1	-1.02766	0.000481087	0.00561552	-1	-1	serine incorporator 1 [Source:MGI Symbol;Acc:MGI:1926228]
Sorl1	-1.24012	0.000484325	0.00564931	-1	-1	sortilin-related receptor, LDLR class A repeats-containing [Source:MGI Symbol;Acc:MGI:1202296]
Gm37390	1.57429	0.000485891	0.00566358	1	1	predicted gene, 37390 [Source:MGI Symbol;Acc:MGI:5610618]
Il2rg	2.34747	0.000486746	0.00566955	1	1	interleukin 2 receptor, gamma chain [Source:MGI Symbol;Acc:MGI:96551]
Adgra2	2.18028	0.000487401	0.00567317	1	1	adhesion G protein-coupled receptor A2 [Source:MGI Symbol;Acc:MGI:1925810]
Cdk12	1.53528	0.000491801	0.00572035	1	1	cyclin-dependent kinase 12 [Source:MGI Symbol;Acc:MGI:1098802]
Cars	1.08934	0.000493392	0.00573482	1	1	cysteinyl-tRNA synthetase [Source:MGI Symbol;Acc:MGI:1351477]
Cdh11	-1.5255	0.000494369	0.00574213	-1	-1	cadherin 11 [Source:MGI Symbol;Acc:MGI:99217]
Gm26772	1.47321	0.000497641	0.00577607	1	1	predicted gene, 26772 [Source:MGI Symbol;Acc:MGI:5477266]
Gps2	1.10742	0.000498969	0.00578741	1	1	G protein pathway suppressor 2 [Source:MGI Symbol;Acc:MGI:1891751]
mt-Nd5	1.28175	0.000499885	0.00579396	1	1	mitochondrially encoded NADH dehydrogenase 5 [Source:MGI Symbol;Acc:MGI:102496]
Ndrg1	-1.44452	0.000501492	0.0058085	-1	-1	N-myc downstream regulated gene 1 [Source:MGI Symbol;Acc:MGI:1341799]
Manea	-1.61326	0.00050427	0.00583659	-1	-1	mannosidase, endo-alpha [Source:MGI Symbol;Acc:MGI:2444484]
Gsta4	1.42262	0.000505358	0.00584509	1	1	glutathione S-transferase, alpha 4 [Source:MGI Symbol;Acc:MGI:1309515]
Defb11	2.23651	0.000507104	0.00586117	1	1	defensin beta 11 [Source:MGI Symbol;Acc:MGI:2179197]
Zfp488	-3.38178	0.000508492	0.0058731	-1	-1	zinc finger protein 488 [Source:MGI Symbol;Acc:MGI:2686052]
Gm4070	4.35823	0.000509565	0.00588138	1	1	predicted gene 4070 [Source:MGI Symbol;Acc:MGI:3782245]
Mfsd14b	-1.66583	0.000515847	0.00594973	-1	-1	major facilitator superfamily domain containing 14B [Source:MGI Symbol;Acc:MGI:1913881]
Gm45201	-5.68724	0.000517144	0.00596051	-1	-1	predicted gene 45201 [Source:MGI Symbol;Acc:MGI:5753777]
Dcaf8	-1.17338	0.000517977	0.005963	-1	-1	DDB1 and CUL4 associated factor 8 [Source:MGI Symbol;Acc:MGI:91860]
Bend4	-3.68343	0.00051819	0.005963	-1	-1	BEN domain containing 4 [Source:MGI Symbol;Acc:MGI:3648414]
Aacs	-1.66318	0.000518443	0.005963	-1	-1	acetoacetyl-CoA synthetase [Source:MGI Symbol;Acc:MGI:1926144]
Gm10717	3.70174	0.000520233	0.00597942	1	1	predicted gene 10717 [Source:MGI Symbol;Acc:MGI:3642031]
Myo7a	1.6607	0.000520773	0.00598147	1	1	myosin VIIA [Source:MGI Symbol;Acc:MGI:104510]
Ppp1r1b	1.18911	0.000521849	0.00598966	1	1	protein phosphatase 1, regulatory inhibitor subunit 1B [Source:MGI Symbol;Acc:MGI:94860]
Stimate	-1.13188	0.000524049	0.00601072	-1	-1	STIM activating enhancer [Source:MGI Symbol;Acc:MGI:1921500]
Ckap5	-0.869653	0.000526394	0.00603343	-1	0	cytoskeleton associated protein 5 [Source:MGI Symbol;Acc:MGI:1923036]
Mapk12	1.71165	0.000531328	0.00608575	1	1	mitogen-activated protein kinase 12 [Source:MGI Symbol;Acc:MGI:1353438]
Slc36a1	1.93573	0.000535557	0.00612994	1	1	solute carrier family 36 (proton/amino acid symporter), member 1 [Source:MGI Symbol;Acc:MGI:2445299]
Smarca2	1.34991	0.00053618	0.00613281	1	1	SWI/SNF related, matrix associated, actin dependent regulator of chromatin, subfamily a, member 2 [Source:MGI Symbol;Acc:MGI:99603]
Rasl11b	-1.66474	0.000539869	0.00617073	-1	-1	RAS-like, family 11, member B [Source:MGI Symbol;Acc:MGI:1916189]
Brd9	1.31146	0.000544804	0.00621934	1	1	bromodomain containing 9 [Source:MGI Symbol;Acc:MGI:2145317]
Tjap1	-1.23792	0.000544875	0.00621934	-1	-1	tight junction associated protein 1 [Source:MGI Symbol;Acc:MGI:1921344]
Sept6	1.56342	0.000546766	0.0062366	1	1	septin 6 [Source:MGI Symbol;Acc:MGI:1888939]
Sppl2b	-1.50898	0.000547786	0.00623997	-1	-1	signal peptide peptidase like 2B [Source:MGI Symbol;Acc:MGI:1920468]
Aldh9a1	-0.981933	0.000547817	0.00623997	-1	0	aldehyde dehydrogenase 9, subfamily A1 [Source:MGI Symbol;Acc:MGI:1861622]
Frmpd1os	2.19038	0.000548684	0.00624227	1	1	FERM and PDZ domain containing 1, opposite strand [Source:MGI Symbol;Acc:MGI:1925758]
Rbbp8	2.12463	0.000548775	0.00624227	1	1	retinoblastoma binding protein 8, endonuclease [Source:MGI Symbol;Acc:MGI:2442995]
Krcc1	1.24738	0.000551033	0.00626364	1	1	lysine-rich coiled-coil 1 [Source:MGI Symbol;Acc:MGI:1889377]
Gm47917	2.79728	0.000552443	0.00627535	1	1	predicted gene, 47917 [Source:MGI Symbol;Acc:MGI:6097168]
E330009J07Rik	-1.33539	0.000553569	0.00628381	-1	-1	RIKEN cDNA E330009J07 gene [Source:MGI Symbol;Acc:MGI:2444256]
Gm37084	2.17078	0.000554648	0.00628741	1	1	predicted gene, 37084 [Source:MGI Symbol;Acc:MGI:5610312]
Snhg1	1.57776	0.000554648	0.00628741	1	1	small nucleolar RNA host gene 1 [Source:MGI Symbol;Acc:MGI:3763743]
Sp7	-2.94176	0.000555171	0.00628901	-1	-1	Sp7 transcription factor 7 [Source:MGI Symbol;Acc:MGI:2153568]
Tspyl4	-1.78014	0.000559746	0.0063365	-1	-1	TSPY-like 4 [Source:MGI Symbol;Acc:MGI:106393]
Fam126a	-1.57167	0.000560805	0.00634413	-1	-1	family with sequence similarity 126, member A [Source:MGI Symbol;Acc:MGI:2149839]
Wdfy4	4.13455	0.00056268	0.00636098	1	1	WD repeat and FYVE domain containing 4 [Source:MGI Symbol;Acc:MGI:3584510]
Epb41l2	1.26449	0.000564804	0.00638063	1	1	erythrocyte membrane protein band 4.1 like 2 [Source:MGI Symbol;Acc:MGI:103009]
Pkib	3.48212	0.000567959	0.00641188	1	1	protein kinase inhibitor beta, cAMP dependent, testis specific [Source:MGI Symbol;Acc:MGI:101937]
Kcnu1	-2.82992	0.000570313	0.00643405	-1	-1	potassium channel, subfamily U, member 1 [Source:MGI Symbol;Acc:MGI:1202300]
Gm49494	2.61661	0.00057145	0.00644023	1	1	predicted gene, 49494 [Source:MGI Symbol;Acc:MGI:6155173]
AC138228.2	3.71761	0.000572029	0.00644023	1	1	novel transcript
Cyyr1	2.67176	0.000572032	0.00644023	1	1	cysteine and tyrosine-rich protein 1 [Source:MGI Symbol;Acc:MGI:2152187]
Tmem189	-1.22425	0.000574883	0.00646792	-1	-1	transmembrane protein 189 [Source:MGI Symbol;Acc:MGI:2142624]
Crtac1	-2.1565	0.000577528	0.00649325	-1	-1	cartilage acidic protein 1 [Source:MGI Symbol;Acc:MGI:1920082]
Gm28437	1.44559	0.000582387	0.00654343	1	1	predicted gene 28437 [Source:MGI Symbol;Acc:MGI:5579143]
Pigs	-1.13083	0.000583006	0.00654593	-1	-1	phosphatidylinositol glycan anchor biosynthesis, class S [Source:MGI Symbol;Acc:MGI:2687325]
Rps27	1.53836	0.000585951	0.00656937	1	1	ribosomal protein S27 [Source:MGI Symbol;Acc:MGI:1888676]
Itgb8	-1.28641	0.000586247	0.00656937	-1	-1	integrin beta 8 [Source:MGI Symbol;Acc:MGI:1338035]
Gm10389	4.02273	0.000586288	0.00656937	1	1	predicted gene 10389 [Source:MGI Symbol;Acc:MGI:3641773]
Gm24245	2.79168	0.000589325	0.00659892	1	1	predicted gene, 24245 [Source:MGI Symbol;Acc:MGI:5454022]
Ninj2	-4.32657	0.000592672	0.0066319	-1	-1	ninjurin 2 [Source:MGI Symbol;Acc:MGI:1352751]
Hrh1	-1.25262	0.000594453	0.00664732	-1	-1	histamine receptor H1 [Source:MGI Symbol;Acc:MGI:107619]
Syt4	3.24013	0.000596915	0.00667033	1	1	synaptotagmin IV [Source:MGI Symbol;Acc:MGI:101759]
Gjc2	-1.71052	0.000600068	0.00670103	-1	-1	gap junction protein, gamma 2 [Source:MGI Symbol;Acc:MGI:2153060]
Gask1a	-1.91785	0.000603901	0.00673928	-1	-1	golgi associated kinase 1A [Source:MGI Symbol;Acc:MGI:3041196]
Tm7sf3	-1.51989	0.000604543	0.00674188	-1	-1	transmembrane 7 superfamily member 3 [Source:MGI Symbol;Acc:MGI:1914873]
Hnrnpm	1.09862	0.000606549	0.00675969	1	1	heterogeneous nuclear ribonucleoprotein M [Source:MGI Symbol;Acc:MGI:1926465]
Serpinb9	2.06893	0.000609068	0.00678318	1	1	serine (or cysteine) peptidase inhibitor, clade B, member 9 [Source:MGI Symbol;Acc:MGI:106603]
Gm37459	-2.23975	0.000612089	0.00681223	-1	-1	predicted gene, 37459 [Source:MGI Symbol;Acc:MGI:5610687]
Snx30	-1.35318	0.000617541	0.00686827	-1	-1	sorting nexin family member 30 [Source:MGI Symbol;Acc:MGI:2443882]
Knop1	1.34864	0.000623457	0.0069294	1	1	lysine rich nucleolar protein 1 [Source:MGI Symbol;Acc:MGI:1913606]
Usp31	-1.34416	0.000630137	0.00699893	-1	-1	ubiquitin specific peptidase 31 [Source:MGI Symbol;Acc:MGI:1923429]
Grb10	2.24987	0.000631167	0.00700566	1	1	growth factor receptor bound protein 10 [Source:MGI Symbol;Acc:MGI:103232]
Cox7a1	2.28535	0.000632035	0.00701057	1	1	cytochrome c oxidase subunit 7A1 [Source:MGI Symbol;Acc:MGI:1316714]
Gm44883	-3.78329	0.000637507	0.00706652	-1	-1	predicted gene 44883 [Source:MGI Symbol;Acc:MGI:5753459]
Gm42418	1.46052	0.000641499	0.007106	1	1	predicted gene, 42418 [Source:MGI Symbol;Acc:MGI:5649005]
Gm47817	2.23452	0.000643648	0.00712298	1	1	predicted gene, 47817 [Source:MGI Symbol;Acc:MGI:6097004]
Rpl38	1.52832	0.000643895	0.00712298	1	1	ribosomal protein L38 [Source:MGI Symbol;Acc:MGI:1914921]
Bicd1	-1.0389	0.000646488	0.00714687	-1	-1	BICD cargo adaptor 1 [Source:MGI Symbol;Acc:MGI:1101760]
P3h4	-1.45777	0.000648379	0.00716298	-1	-1	prolyl 3-hydroxylase family member 4 (non-enzymatic) [Source:MGI Symbol;Acc:MGI:1913430]
Zcchc24	-1.3157	0.000651258	0.00718998	-1	-1	zinc finger, CCHC domain containing 24 [Source:MGI Symbol;Acc:MGI:1919168]
n-R5-8s1	2.07394	0.000652045	0.00719385	1	1	nuclear encoded rRNA 5.8S 1 [Source:MGI Symbol;Acc:MGI:4421735]
Serpinf1	3.03208	0.000653879	0.00720927	1	1	serine (or cysteine) peptidase inhibitor, clade F, member 1 [Source:MGI Symbol;Acc:MGI:108080]
Gm17018	1.159	0.000657553	0.007236	1	1	predicted gene 17018 [Source:MGI Symbol;Acc:MGI:4820566]
Trp53	1.06641	0.000657585	0.007236	1	1	transformation related protein 53 [Source:MGI Symbol;Acc:MGI:98834]
Enpp1	-2.98527	0.000657619	0.007236	-1	-1	ectonucleotide pyrophosphatase/phosphodiesterase 1 [Source:MGI Symbol;Acc:MGI:97370]
Nr2f2	1.70366	0.000658925	0.0072421	1	1	nuclear receptor subfamily 2, group F, member 2 [Source:MGI Symbol;Acc:MGI:1352452]
Eng	1.90845	0.000659051	0.0072421	1	1	endoglin [Source:MGI Symbol;Acc:MGI:95392]
Gm11696	2.39608	0.000659944	0.00724709	1	1	predicted gene 11696 [Source:MGI Symbol;Acc:MGI:3701776]
Ociad2	2.16761	0.000665357	0.00730168	1	1	OCIA domain containing 2 [Source:MGI Symbol;Acc:MGI:1916377]
Lat2	3.18103	0.000666322	0.00730368	1	1	linker for activation of T cells family, member 2 [Source:MGI Symbol;Acc:MGI:1926479]
Dock3	-1.21476	0.000666425	0.00730368	-1	-1	dedicator of cyto-kinesis 3 [Source:MGI Symbol;Acc:MGI:2429763]
Ndufa4l2	2.23382	0.000667416	0.00730763	1	1	Ndufa4, mitochondrial complex associated like 2 [Source:MGI Symbol;Acc:MGI:3039567]
Gm1943	3.41339	0.00066767	0.00730763	1	1	predicted gene 1943 [Source:MGI Symbol;Acc:MGI:3037801]
D16Ertd472e	-1.46556	0.000668279	0.00730944	-1	-1	DNA segment, Chr 16, ERATO Doi 472, expressed [Source:MGI Symbol;Acc:MGI:1196400]
Krt8	2.97381	0.000670478	0.00732863	1	1	keratin 8 [Source:MGI Symbol;Acc:MGI:96705]
Pifo	3.35942	0.000671497	0.00733491	1	1	primary cilia formation [Source:MGI Symbol;Acc:MGI:1923670]
Pdlim7	1.61781	0.000674505	0.0073629	1	1	PDZ and LIM domain 7 [Source:MGI Symbol;Acc:MGI:1914649]
Kazn	-1.653	0.000675682	0.00736626	-1	-1	kazrin, periplakin interacting protein [Source:MGI Symbol;Acc:MGI:1918779]
Hacd1	-1.39121	0.000675705	0.00736626	-1	-1	3-hydroxyacyl-CoA dehydratase 1 [Source:MGI Symbol;Acc:MGI:1353592]
Trim3	-1.33467	0.000676963	0.00737154	-1	-1	tripartite motif-containing 3 [Source:MGI Symbol;Acc:MGI:1860040]
Gm15753	4.13373	0.000677461	0.00737154	1	1	predicted gene 15753 [Source:MGI Symbol;Acc:MGI:3783195]
Nbas	-1.48714	0.00067753	0.00737154	-1	-1	neuroblastoma amplified sequence [Source:MGI Symbol;Acc:MGI:1918419]
Ppcdc	1.17764	0.000680985	0.00740426	1	1	phosphopantothenoylcysteine decarboxylase [Source:MGI Symbol;Acc:MGI:1914062]
Pkd1	-1.62066	0.000686453	0.00745879	-1	-1	polycystin 1, transient receptor poteintial channel interacting [Source:MGI Symbol;Acc:MGI:97603]
Gm12031	3.82024	0.000690863	0.00750177	1	1	predicted gene 12031 [Source:MGI Symbol;Acc:MGI:3651406]
Bok	1.56717	0.000692737	0.00751337	1	1	BCL2-related ovarian killer [Source:MGI Symbol;Acc:MGI:1858494]
Gm28874	4.15597	0.000692842	0.00751337	1	1	predicted gene 28874 [Source:MGI Symbol;Acc:MGI:5579580]
Padi2	-1.21713	0.000698723	0.00757217	-1	-1	peptidyl arginine deiminase, type II [Source:MGI Symbol;Acc:MGI:1338892]
Ephx1	1.0935	0.000707036	0.00765724	1	1	epoxide hydrolase 1, microsomal [Source:MGI Symbol;Acc:MGI:95405]
Clip1	1.21888	0.000708977	0.00766594	1	1	CAP-GLY domain containing linker protein 1 [Source:MGI Symbol;Acc:MGI:1928401]
BC022960	-3.12735	0.000709223	0.00766594	-1	-1	cDNA sequence BC022960 [Source:MGI Symbol;Acc:MGI:2670977]
Rras	1.54956	0.000709233	0.00766594	1	1	related RAS viral (r-ras) oncogene [Source:MGI Symbol;Acc:MGI:98179]
Ptprr	2.64735	0.000711037	0.00768041	1	1	protein tyrosine phosphatase, receptor type, R [Source:MGI Symbol;Acc:MGI:109559]
Apol10b	4.78966	0.000713076	0.0076974	1	1	apolipoprotein L 10B [Source:MGI Symbol;Acc:MGI:3043522]
Coro7	-1.27383	0.000714061	0.00770299	-1	-1	coronin 7 [Source:MGI Symbol;Acc:MGI:1926135]
Man2a2	-1.28279	0.00071569	0.00771552	-1	-1	mannosidase 2, alpha 2 [Source:MGI Symbol;Acc:MGI:2150656]
Tinagl1	1.9457	0.00072084	0.00776597	1	1	tubulointerstitial nephritis antigen-like 1 [Source:MGI Symbol;Acc:MGI:2137617]
1110017D15Rik	2.08692	0.000722874	0.0077828	1	1	RIKEN cDNA 1110017D15 gene [Source:MGI Symbol;Acc:MGI:1920971]
Slc6a1	-1.59084	0.000725264	0.00780344	-1	-1	solute carrier family 6 (neurotransmitter transporter, GABA), member 1 [Source:MGI Symbol;Acc:MGI:95627]
Sms	1.53749	0.000727264	0.00781986	1	1	spermine synthase [Source:MGI Symbol;Acc:MGI:109490]
B3gnt2	2.42862	0.000728426	0.00782726	1	1	UDP-GlcNAc:betaGal beta-1,3-N-acetylglucosaminyltransferase 2 [Source:MGI Symbol;Acc:MGI:1889505]
Itpr3	2.79484	0.000731583	0.00785607	1	1	inositol 1,4,5-triphosphate receptor 3 [Source:MGI Symbol;Acc:MGI:96624]
Enpp6	-1.75955	0.000732292	0.00785857	-1	-1	ectonucleotide pyrophosphatase/phosphodiesterase 6 [Source:MGI Symbol;Acc:MGI:2445171]
Hmox2	-1.38196	0.000734867	0.00788108	-1	-1	heme oxygenase 2 [Source:MGI Symbol;Acc:MGI:109373]
Dlgap4	1.31964	0.000736004	0.00788814	1	1	DLG associated protein 4 [Source:MGI Symbol;Acc:MGI:2138865]
Klhl18	1.49122	0.000746655	0.0079971	1	1	kelch-like 18 [Source:MGI Symbol;Acc:MGI:2143315]
Slc6a20a	1.79193	0.000748374	0.00801032	1	1	solute carrier family 6 (neurotransmitter transporter), member 20A [Source:MGI Symbol;Acc:MGI:2143217]
Net1	2.52675	0.000748873	0.00801047	1	1	neuroepithelial cell transforming gene 1 [Source:MGI Symbol;Acc:MGI:1927138]
Nfkbia	1.46274	0.000750136	0.00801878	1	1	nuclear factor of kappa light polypeptide gene enhancer in B cells inhibitor, alpha [Source:MGI Symbol;Acc:MGI:104741]
Crtap	1.75928	0.000752544	0.00803932	1	1	cartilage associated protein [Source:MGI Symbol;Acc:MGI:1891221]
Ccl3	7.84461	0.000753586	0.00804524	1	1	chemokine (C-C motif) ligand 3 [Source:MGI Symbol;Acc:MGI:98260]
Gm7909	2.51384	0.000762371	0.00813377	1	1	predicted gene 7909 [Source:MGI Symbol;Acc:MGI:3645643]
Gm29683	-3.18466	0.000763213	0.00813749	-1	-1	predicted gene, 29683 [Source:MGI Symbol;Acc:MGI:5588842]
C030029H02Rik	-4.85139	0.000771269	0.00821808	-1	-1	RIKEN cDNA C030029H02 gene [Source:MGI Symbol;Acc:MGI:1924633]
Clic6	1.47335	0.000773664	0.00823827	1	1	chloride intracellular channel 6 [Source:MGI Symbol;Acc:MGI:2146607]
Clip3	-1.40817	0.00077501	0.00824729	-1	-1	CAP-GLY domain containing linker protein 3 [Source:MGI Symbol;Acc:MGI:1923936]
Sorcs1	-2.57476	0.000776383	0.00825657	-1	-1	sortilin-related VPS10 domain containing receptor 1 [Source:MGI Symbol;Acc:MGI:1929666]
Otulinl	3.66351	0.000788283	0.00837369	1	1	OTU deubiquitinase with linear linkage specificity like [Source:MGI Symbol;Acc:MGI:2687281]
Srrm1	1.17961	0.00078841	0.00837369	1	1	serine/arginine repetitive matrix 1 [Source:MGI Symbol;Acc:MGI:1858303]
Ptprg	1.44243	0.000791812	0.00840441	1	1	protein tyrosine phosphatase, receptor type, G [Source:MGI Symbol;Acc:MGI:97814]
Cyp51	-1.28996	0.000794545	0.008428	-1	-1	cytochrome P450, family 51 [Source:MGI Symbol;Acc:MGI:106040]
Porcn	-1.26738	0.000795817	0.00843607	-1	-1	porcupine O-acyltransferase [Source:MGI Symbol;Acc:MGI:1890212]
Hrct1	2.57986	0.000801291	0.00848864	1	1	histidine rich carboxyl terminus 1 [Source:MGI Symbol;Acc:MGI:1917945]
Inka1	2.12855	0.000816144	0.00864044	1	1	inka box actin regulator 1 [Source:MGI Symbol;Acc:MGI:1915426]
Nr1d2	-1.33785	0.00082515	0.00873019	-1	-1	nuclear receptor subfamily 1, group D, member 2 [Source:MGI Symbol;Acc:MGI:2449205]
Trpc3	1.92178	0.000830711	0.0087834	1	1	transient receptor potential cation channel, subfamily C, member 3 [Source:MGI Symbol;Acc:MGI:109526]
Fzd4	1.73433	0.000833079	0.0088028	1	1	frizzled class receptor 4 [Source:MGI Symbol;Acc:MGI:108520]
Add1	-1.15612	0.000834841	0.00881577	-1	-1	adducin 1 (alpha) [Source:MGI Symbol;Acc:MGI:87918]
She	1.95677	0.000842179	0.00888757	1	1	src homology 2 domain-containing transforming protein E [Source:MGI Symbol;Acc:MGI:1099462]
Hace1	-2.16839	0.000842953	0.00889005	-1	-1	HECT domain and ankyrin repeat containing, E3 ubiquitin protein ligase 1 [Source:MGI Symbol;Acc:MGI:2446110]
Tmem170b	-1.25778	0.000853154	0.00899189	-1	-1	transmembrane protein 170B [Source:MGI Symbol;Acc:MGI:3647046]
Fcgrt	1.45678	0.000853836	0.00899334	1	1	Fc receptor, IgG, alpha chain transporter [Source:MGI Symbol;Acc:MGI:103017]
Card9	2.66322	0.00085468	0.00899649	1	1	caspase recruitment domain family, member 9 [Source:MGI Symbol;Acc:MGI:2685628]
Hint2	1.38733	0.00085562	0.00900064	1	1	histidine triad nucleotide binding protein 2 [Source:MGI Symbol;Acc:MGI:1916167]
Sqle	-1.25249	0.000857107	0.00900599	-1	-1	squalene epoxidase [Source:MGI Symbol;Acc:MGI:109296]
Ddr1	-1.23679	0.00085722	0.00900599	-1	-1	discoidin domain receptor family, member 1 [Source:MGI Symbol;Acc:MGI:99216]
Tjp2	-1.09405	0.000868674	0.00911558	-1	-1	tight junction protein 2 [Source:MGI Symbol;Acc:MGI:1341872]
Slc35a5	-1.49232	0.000868755	0.00911558	-1	-1	solute carrier family 35, member A5 [Source:MGI Symbol;Acc:MGI:1921352]
Ddx24	0.963379	0.000869651	0.00911918	1	0	DEAD (Asp-Glu-Ala-Asp) box polypeptide 24 [Source:MGI Symbol;Acc:MGI:1351337]
Lrrc8b	-1.13611	0.000884522	0.00926923	-1	-1	leucine rich repeat containing 8 family, member B [Source:MGI Symbol;Acc:MGI:2141353]
Vldlr	-1.37846	0.000888733	0.00930745	-1	-1	very low density lipoprotein receptor [Source:MGI Symbol;Acc:MGI:98935]
9130017K11Rik	4.0341	0.000891852	0.00933419	1	1	RIKEN cDNA 9130017K11 gene [Source:MGI Symbol;Acc:MGI:1926030]
Cetn4	2.14591	0.000894638	0.00935741	1	1	centrin 4 [Source:MGI Symbol;Acc:MGI:2677454]
Gm45120	2.30788	0.000896505	0.009371	1	1	predicted gene 45120 [Source:MGI Symbol;Acc:MGI:5753696]
Aox1	-1.36533	0.000899666	0.00939669	-1	-1	aldehyde oxidase 1 [Source:MGI Symbol;Acc:MGI:88035]
St8sia1	3.03031	0.000900101	0.00939669	1	1	ST8 alpha-N-acetyl-neuraminide alpha-2,8-sialyltransferase 1 [Source:MGI Symbol;Acc:MGI:106011]
Cst7	6.44144	0.000901954	0.00941009	1	1	cystatin F (leukocystatin) [Source:MGI Symbol;Acc:MGI:1298217]
Gm38125	3.24227	0.000904686	0.00943263	1	1	predicted gene, 38125 [Source:MGI Symbol;Acc:MGI:5611353]
Reep5	-1.08378	0.000906989	0.00945066	-1	-1	receptor accessory protein 5 [Source:MGI Symbol;Acc:MGI:1270152]
Mylip	2.079	0.000911628	0.00949301	1	1	myosin regulatory light chain interacting protein [Source:MGI Symbol;Acc:MGI:2388271]
mt-Nd2	1.2191	0.000917932	0.00955263	1	1	mitochondrially encoded NADH dehydrogenase 2 [Source:MGI Symbol;Acc:MGI:102500]
Ica1	1.84861	0.000918829	0.00955594	1	1	islet cell autoantigen 1 [Source:MGI Symbol;Acc:MGI:96391]
Cpeb1	-1.0845	0.000925719	0.00962154	-1	-1	cytoplasmic polyadenylation element binding protein 1 [Source:MGI Symbol;Acc:MGI:108442]
Uchl1	1.37385	0.000935465	0.00971316	1	1	ubiquitin carboxy-terminal hydrolase L1 [Source:MGI Symbol;Acc:MGI:103149]
Crppa	-2.10875	0.000935711	0.00971316	-1	-1	CDP-L-ribitol pyrophosphorylase A [Source:MGI Symbol;Acc:MGI:1923097]
Rab11fip4	-1.34587	0.000945332	0.00980685	-1	-1	RAB11 family interacting protein 4 (class II) [Source:MGI Symbol;Acc:MGI:2442920]
Sla	5.15332	0.000946418	0.00981196	1	1	src-like adaptor [Source:MGI Symbol;Acc:MGI:104295]
Wnt8b	-5.30912	0.000950173	0.0098447	-1	-1	wingless-type MMTV integration site family, member 8B [Source:MGI Symbol;Acc:MGI:109485]
Socs3	2.24726	0.000953409	0.00987203	1	1	suppressor of cytokine signaling 3 [Source:MGI Symbol;Acc:MGI:1201791]
C230031I18Rik	-2.45791	0.00096268	0.00996177	-1	-1	RIKEN cDNA C230031I18 gene [Source:MGI Symbol;Acc:MGI:2445192]
Ldha	1.09148	0.000966604	0.00999612	1	1	lactate dehydrogenase A [Source:MGI Symbol;Acc:MGI:96759]
Smg6	1.30094	0.000968624	0.0100107	1	1	Smg-6 homolog, nonsense mediated mRNA decay factor (C. elegans) [Source:MGI Symbol;Acc:MGI:2144117]
Nxpe2	2.0725	0.000970142	0.0100201	1	1	neurexophilin and PC-esterase domain family, member 2 [Source:MGI Symbol;Acc:MGI:1925502]
Lsr	2.14282	0.000974558	0.0100595	1	1	lipolysis stimulated lipoprotein receptor [Source:MGI Symbol;Acc:MGI:1927471]
Larp6	-1.78027	0.000978054	0.0100892	-1	-1	La ribonucleoprotein domain family, member 6 [Source:MGI Symbol;Acc:MGI:1914807]
Rictor	-1.05947	0.000979761	0.0101005	-1	-1	RPTOR independent companion of MTOR, complex 2 [Source:MGI Symbol;Acc:MGI:1926007]
Daam2	-1.31503	0.000980726	0.0101042	-1	-1	dishevelled associated activator of morphogenesis 2 [Source:MGI Symbol;Acc:MGI:1923691]
Rhoj	1.31689	0.000985487	0.0101469	1	1	ras homolog family member J [Source:MGI Symbol;Acc:MGI:1931551]
Ptprn2	-3.63247	0.00098731	0.0101593	-1	-1	protein tyrosine phosphatase, receptor type, N polypeptide 2 [Source:MGI Symbol;Acc:MGI:107418]
Ppic	1.64106	0.000990865	0.0101896	1	1	peptidylprolyl isomerase C [Source:MGI Symbol;Acc:MGI:97751]
Tceal8	1.14639	0.000995618	0.0102321	1	1	transcription elongation factor A (SII)-like 8 [Source:MGI Symbol;Acc:MGI:1913934]
Kl	2.13216	0.00100699	0.0103425	1	1	klotho [Source:MGI Symbol;Acc:MGI:1101771]
Tmem98	-1.2701	0.00100842	0.0103507	-1	-1	transmembrane protein 98 [Source:MGI Symbol;Acc:MGI:1923457]
Osbpl5	-1.91561	0.00100911	0.0103513	-1	-1	oxysterol binding protein-like 5 [Source:MGI Symbol;Acc:MGI:1930265]
2210011C24Rik	2.05234	0.00101354	0.0103904	1	1	RIKEN cDNA 2210011C24 gene [Source:MGI Symbol;Acc:MGI:1917384]
Map3k1	1.75359	0.00102354	0.0104847	1	1	mitogen-activated protein kinase kinase kinase 1 [Source:MGI Symbol;Acc:MGI:1346872]
Fam81a	1.89361	0.00102401	0.0104847	1	1	family with sequence similarity 81, member A [Source:MGI Symbol;Acc:MGI:1924136]
Cry2	-1.22541	0.00102858	0.010525	-1	-1	cryptochrome 2 (photolyase-like) [Source:MGI Symbol;Acc:MGI:1270859]
Nusap1	2.01687	0.00103569	0.0105912	1	1	nucleolar and spindle associated protein 1 [Source:MGI Symbol;Acc:MGI:2675669]
Ado	-1.31141	0.00103679	0.0105958	-1	-1	2-aminoethanethiol (cysteamine) dioxygenase [Source:MGI Symbol;Acc:MGI:2685083]
Cdk5r1	1.96079	0.00103792	0.0106008	1	1	cyclin-dependent kinase 5, regulatory subunit 1 (p35) [Source:MGI Symbol;Acc:MGI:101764]
Gm47324	2.97084	0.00104098	0.0106255	1	1	predicted gene, 47324 [Source:MGI Symbol;Acc:MGI:6096209]
Zic3	1.86297	0.00104667	0.0106743	1	1	zinc finger protein of the cerebellum 3 [Source:MGI Symbol;Acc:MGI:106676]
Frmd5	-1.31259	0.00104706	0.0106743	-1	-1	FERM domain containing 5 [Source:MGI Symbol;Acc:MGI:2442557]
Emcn	1.71237	0.00104837	0.010681	1	1	endomucin [Source:MGI Symbol;Acc:MGI:1891716]
Rps29	1.45109	0.00105389	0.0107307	1	1	ribosomal protein S29 [Source:MGI Symbol;Acc:MGI:107681]
Cbx1	1.2109	0.00105811	0.0107606	1	1	chromobox 1 [Source:MGI Symbol;Acc:MGI:105369]
Rpl32	1.58174	0.00105813	0.0107606	1	1	ribosomal protein L32 [Source:MGI Symbol;Acc:MGI:98038]
Gm49519	-5.29476	0.00106173	0.0107905	-1	-1	predicted gene, 49519 [Source:MGI Symbol;Acc:MGI:6155213]
Zfp280c	-1.16203	0.00106502	0.0108174	-1	-1	zinc finger protein 280C [Source:MGI Symbol;Acc:MGI:2387585]
Naaladl2	-4.26374	0.00106687	0.0108254	-1	-1	N-acetylated alpha-linked acidic dipeptidase-like 2 [Source:MGI Symbol;Acc:MGI:2685867]
Stk38l	-1.2632	0.00106713	0.0108254	-1	-1	serine/threonine kinase 38 like [Source:MGI Symbol;Acc:MGI:1922250]
Spp1	5.67795	0.0010689	0.0108367	1	1	secreted phosphoprotein 1 [Source:MGI Symbol;Acc:MGI:98389]
Fam53c	-1.38619	0.00107221	0.0108636	-1	-1	family with sequence similarity 53, member C [Source:MGI Symbol;Acc:MGI:1913556]
Prkce	2.14703	0.00108054	0.0109413	1	1	protein kinase C, epsilon [Source:MGI Symbol;Acc:MGI:97599]
Myl12b	1.71146	0.00108147	0.010944	1	1	myosin, light chain 12B, regulatory [Source:MGI Symbol;Acc:MGI:107494]
Pkp4	1.33923	0.00108265	0.0109493	1	1	plakophilin 4 [Source:MGI Symbol;Acc:MGI:109281]
Ccdc187	-3.75929	0.00108503	0.0109662	-1	-1	coiled-coil domain containing 187 [Source:MGI Symbol;Acc:MGI:3045295]
Cwf19l2	1.3962	0.00108607	0.0109662	1	1	CWF19-like 2, cell cycle control (S. pombe) [Source:MGI Symbol;Acc:MGI:1918023]
Sema7a	1.81897	0.00108632	0.0109662	1	1	sema domain, immunoglobulin domain (Ig), and GPI membrane anchor, (semaphorin) 7A [Source:MGI Symbol;Acc:MGI:1306826]
Stmn4	-1.66177	0.00108743	0.0109706	-1	-1	stathmin-like 4 [Source:MGI Symbol;Acc:MGI:1931224]
Per3	-1.28941	0.00109684	0.0110588	-1	-1	period circadian clock 3 [Source:MGI Symbol;Acc:MGI:1277134]
Wdr5b	-2.39237	0.00109877	0.0110715	-1	-1	WD repeat domain 5B [Source:MGI Symbol;Acc:MGI:1916794]
Snx22	-2.10885	0.00110049	0.0110822	-1	-1	sorting nexin 22 [Source:MGI Symbol;Acc:MGI:2685966]
Rad51	2.05816	0.0011105	0.0111761	1	1	RAD51 recombinase [Source:MGI Symbol;Acc:MGI:97890]
Prr18	-1.57734	0.00111206	0.011185	-1	-1	proline rich 18 [Source:MGI Symbol;Acc:MGI:2443403]
Tgfa	-1.40049	0.00111501	0.0112022	-1	-1	transforming growth factor alpha [Source:MGI Symbol;Acc:MGI:98724]
Gm20559	1.96662	0.00111513	0.0112022	1	1	predicted gene, 20559 [Source:MGI Symbol;Acc:MGI:5295666]
Gpld1	-1.49068	0.00111643	0.0112084	-1	-1	glycosylphosphatidylinositol specific phospholipase D1 [Source:MGI Symbol;Acc:MGI:106604]
Dpysl2	-1.1008	0.00112357	0.0112733	-1	-1	dihydropyrimidinase-like 2 [Source:MGI Symbol;Acc:MGI:1349763]
Wipi1	-1.09981	0.00112824	0.0113132	-1	-1	WD repeat domain, phosphoinositide interacting 1 [Source:MGI Symbol;Acc:MGI:1261864]
Pik3cg	4.08556	0.00113034	0.0113212	1	1	phosphatidylinositol-4,5-bisphosphate 3-kinase catalytic subunit gamma [Source:MGI Symbol;Acc:MGI:1353576]
Kdsr	-1.02013	0.00113041	0.0113212	-1	-1	3-ketodihydrosphingosine reductase [Source:MGI Symbol;Acc:MGI:1918000]
Dyrk4	5.68669	0.00113275	0.0113378	1	1	dual-specificity tyrosine-(Y)-phosphorylation regulated kinase 4 [Source:MGI Symbol;Acc:MGI:1330292]
Cd47	-0.89249	0.0011361	0.0113559	-1	0	CD47 antigen (Rh-related antigen, integrin-associated signal transducer) [Source:MGI Symbol;Acc:MGI:96617]
Emc10	-1.29154	0.00113647	0.0113559	-1	-1	ER membrane protein complex subunit 10 [Source:MGI Symbol;Acc:MGI:1916933]
Tkt	-1.20206	0.00113662	0.0113559	-1	-1	transketolase [Source:MGI Symbol;Acc:MGI:105992]
Iqgap1	1.33187	0.00113784	0.0113612	1	1	IQ motif containing GTPase activating protein 1 [Source:MGI Symbol;Acc:MGI:1352757]
Pkig	1.19423	0.00114134	0.0113892	1	1	protein kinase inhibitor, gamma [Source:MGI Symbol;Acc:MGI:1343086]
Dtna	-1.08641	0.00114606	0.0114294	-1	-1	dystrobrevin alpha [Source:MGI Symbol;Acc:MGI:106039]
Maml3	2.54107	0.00114745	0.0114364	1	1	mastermind like transcriptional coactivator 3 [Source:MGI Symbol;Acc:MGI:2389461]
Tns2	1.77738	0.00114917	0.0114466	1	1	tensin 2 [Source:MGI Symbol;Acc:MGI:2387586]
Pde8a	-1.51531	0.00115156	0.0114584	-1	-1	phosphodiesterase 8A [Source:MGI Symbol;Acc:MGI:1277116]
Foxn3	-0.948741	0.00115174	0.0114584	-1	0	forkhead box N3 [Source:MGI Symbol;Acc:MGI:1918625]
Rel	2.04461	0.00115244	0.0114584	1	1	reticuloendotheliosis oncogene [Source:MGI Symbol;Acc:MGI:97897]
Atox1	1.35567	0.00115711	0.011498	1	1	antioxidant 1 copper chaperone [Source:MGI Symbol;Acc:MGI:1333855]
Trf	-1.5621	0.00115966	0.0115164	-1	-1	transferrin [Source:MGI Symbol;Acc:MGI:98821]
Rcn3	1.46508	0.00116479	0.0115604	1	1	reticulocalbin 3, EF-hand calcium binding domain [Source:MGI Symbol;Acc:MGI:1277122]
Samd9l	2.28589	0.00117366	0.0116372	1	1	sterile alpha motif domain containing 9-like [Source:MGI Symbol;Acc:MGI:1343184]
Cdca7	1.47691	0.00117395	0.0116372	1	1	cell division cycle associated 7 [Source:MGI Symbol;Acc:MGI:1914203]
Pole4	1.14057	0.00117699	0.0116548	1	1	polymerase (DNA-directed), epsilon 4 (p12 subunit) [Source:MGI Symbol;Acc:MGI:1914229]
Slc19a3	1.83535	0.00117713	0.0116548	1	1	solute carrier family 19, member 3 [Source:MGI Symbol;Acc:MGI:1931307]
Scd1	-1.11525	0.00118021	0.0116783	-1	-1	stearoyl-Coenzyme A desaturase 1 [Source:MGI Symbol;Acc:MGI:98239]
Nol4l	-1.56209	0.00120147	0.0118815	-1	-1	nucleolar protein 4-like [Source:MGI Symbol;Acc:MGI:1918765]
Hdc	2.13329	0.00120258	0.0118854	1	1	histidine decarboxylase [Source:MGI Symbol;Acc:MGI:96062]
Luc7l3	1.24976	0.00120459	0.0118981	1	1	LUC7-like 3 (S. cerevisiae) [Source:MGI Symbol;Acc:MGI:1914934]
Havcr2	3.67076	0.00121246	0.0119687	1	1	hepatitis A virus cellular receptor 2 [Source:MGI Symbol;Acc:MGI:2159682]
Gm13423	2.55616	0.00121681	0.0120044	1	1	predicted gene 13423 [Source:MGI Symbol;Acc:MGI:3650165]
Smarca5-ps	3.23787	0.0012186	0.012015	1	1	SWI/SNF related, matrix associated, actin depenent ragulator of chromatin, subfamily a, member 5, pseudogene [Source:MGI Symbol;Acc:MGI:2443330]
Rtn3	-1.0521	0.00122437	0.0120646	-1	-1	reticulon 3 [Source:MGI Symbol;Acc:MGI:1339970]
Usp36	1.27275	0.00122718	0.0120825	1	1	ubiquitin specific peptidase 36 [Source:MGI Symbol;Acc:MGI:1919594]
Enpp5	-1.79306	0.00122765	0.0120825	-1	-1	ectonucleotide pyrophosphatase/phosphodiesterase 5 [Source:MGI Symbol;Acc:MGI:1933830]
Anxa4	1.54201	0.00122924	0.0120856	1	1	annexin A4 [Source:MGI Symbol;Acc:MGI:88030]
Rbfox2	1.80469	0.00122943	0.0120856	1	1	RNA binding protein, fox-1 homolog (C. elegans) 2 [Source:MGI Symbol;Acc:MGI:1933973]
Asb2	2.48984	0.00123422	0.0121234	1	1	ankyrin repeat and SOCS box-containing 2 [Source:MGI Symbol;Acc:MGI:1929743]
Csf2ra	1.36537	0.00123475	0.0121234	1	1	colony stimulating factor 2 receptor, alpha, low-affinity (granulocyte-macrophage) [Source:MGI Symbol;Acc:MGI:1339754]
Ypel2	-1.4041	0.00123559	0.0121245	-1	-1	yippee like 2 [Source:MGI Symbol;Acc:MGI:1925114]
Scg5	-1.48812	0.00124204	0.0121806	-1	-1	secretogranin V [Source:MGI Symbol;Acc:MGI:98289]
Phka1	-1.32056	0.00124317	0.0121825	-1	-1	phosphorylase kinase alpha 1 [Source:MGI Symbol;Acc:MGI:97576]
Snhg12	2.02129	0.00124372	0.0121825	1	1	small nucleolar RNA host gene 12 [Source:MGI Symbol;Acc:MGI:1916721]
Far1	-1.06767	0.00124625	0.0122001	-1	-1	fatty acyl CoA reductase 1 [Source:MGI Symbol;Acc:MGI:1914670]
6430503K07Rik	-1.70005	0.00125214	0.0122505	-1	-1	RIKEN cDNA 6430503K07 gene [Source:MGI Symbol;Acc:MGI:1925318]
Jun	0.958506	0.00125538	0.0122749	1	0	jun proto-oncogene [Source:MGI Symbol;Acc:MGI:96646]
Sulf2	-1.44712	0.00126377	0.0123496	-1	-1	sulfatase 2 [Source:MGI Symbol;Acc:MGI:1919293]
Tmem106b	-0.890458	0.00127014	0.0124046	-1	0	transmembrane protein 106B [Source:MGI Symbol;Acc:MGI:1919150]
Pdia5	2.69209	0.00127215	0.0124168	1	1	protein disulfide isomerase associated 5 [Source:MGI Symbol;Acc:MGI:1919849]
Ttc3	0.788232	0.00127779	0.0124637	1	0	tetratricopeptide repeat domain 3 [Source:MGI Symbol;Acc:MGI:1276539]
Cdk18	-1.72228	0.00127847	0.0124637	-1	-1	cyclin-dependent kinase 18 [Source:MGI Symbol;Acc:MGI:97518]
Rps2	1.20963	0.0012807	0.0124781	1	1	ribosomal protein S2 [Source:MGI Symbol;Acc:MGI:105110]
Slc24a2	-1.53787	0.00128422	0.012505	-1	-1	solute carrier family 24 (sodium/potassium/calcium exchanger), member 2 [Source:MGI Symbol;Acc:MGI:1923626]
Chmp7	-1.28524	0.00128895	0.0125383	-1	-1	charged multivesicular body protein 7 [Source:MGI Symbol;Acc:MGI:1913922]
Gm44694	2.64613	0.00128915	0.0125383	1	1	predicted gene 44694 [Source:MGI Symbol;Acc:MGI:5753270]
Ptpra	-1.04174	0.00129173	0.0125533	-1	-1	protein tyrosine phosphatase, receptor type, A [Source:MGI Symbol;Acc:MGI:97808]
Gadd45a	1.67171	0.00129222	0.0125533	1	1	growth arrest and DNA-damage-inducible 45 alpha [Source:MGI Symbol;Acc:MGI:107799]
Zdhhc17	-1.1003	0.00129321	0.0125555	-1	-1	zinc finger, DHHC domain containing 17 [Source:MGI Symbol;Acc:MGI:2445110]
Litaf	-1.48894	0.00129672	0.0125823	-1	-1	LPS-induced TN factor [Source:MGI Symbol;Acc:MGI:1929512]
Tsc22d4	-0.974473	0.00129966	0.0126033	-1	0	TSC22 domain family, member 4 [Source:MGI Symbol;Acc:MGI:1926079]
Gm13717	2.3336	0.00130423	0.0126402	1	1	predicted gene 13717 [Source:MGI Symbol;Acc:MGI:3650430]
Ralgds	-1.38641	0.00130826	0.0126719	-1	-1	ral guanine nucleotide dissociation stimulator [Source:MGI Symbol;Acc:MGI:107485]
Tmem204	1.5151	0.00131022	0.0126737	1	1	transmembrane protein 204 [Source:MGI Symbol;Acc:MGI:3039635]
Pald1	1.8619	0.0013104	0.0126737	1	1	phosphatase domain containing, paladin 1 [Source:MGI Symbol;Acc:MGI:1351623]
Rock2	1.16322	0.00131114	0.0126737	1	1	Rho-associated coiled-coil containing protein kinase 2 [Source:MGI Symbol;Acc:MGI:107926]
Tfpi	2.88626	0.00131152	0.0126737	1	1	tissue factor pathway inhibitor [Source:MGI Symbol;Acc:MGI:1095418]
Myo6	-0.908698	0.00131332	0.0126836	-1	0	myosin VI [Source:MGI Symbol;Acc:MGI:104785]
Msx1	1.61656	0.00131579	0.0127001	1	1	msh homeobox 1 [Source:MGI Symbol;Acc:MGI:97168]
Lrig1	-1.51189	0.00131797	0.0127137	-1	-1	leucine-rich repeats and immunoglobulin-like domains 1 [Source:MGI Symbol;Acc:MGI:107935]
Ppp1r16a	-1.19156	0.00132244	0.0127493	-1	-1	protein phosphatase 1, regulatory subunit 16A [Source:MGI Symbol;Acc:MGI:1920312]
Gm39041	3.61585	0.00132645	0.0127806	1	1	predicted gene, 39041 [Source:MGI Symbol;Acc:MGI:5621926]
Ch25h	7.2639	0.00132797	0.0127877	1	1	cholesterol 25-hydroxylase [Source:MGI Symbol;Acc:MGI:1333869]
Dlx5	2.26749	0.00133493	0.012843	1	1	distal-less homeobox 5 [Source:MGI Symbol;Acc:MGI:101926]
Atad2	1.57105	0.00133527	0.012843	1	1	ATPase family, AAA domain containing 2 [Source:MGI Symbol;Acc:MGI:1917722]
Pik3c2b	-1.36695	0.00133606	0.0128432	-1	-1	phosphatidylinositol-4-phosphate 3-kinase catalytic subunit type 2 beta [Source:MGI Symbol;Acc:MGI:2685045]
Kcnd2	-1.36137	0.00134332	0.0129054	-1	-1	potassium voltage-gated channel, Shal-related family, member 2 [Source:MGI Symbol;Acc:MGI:102663]
Otud7b	-1.04104	0.00135162	0.0129776	-1	-1	OTU domain containing 7B [Source:MGI Symbol;Acc:MGI:2654703]
Gm13056	2.91359	0.00135329	0.0129861	1	1	predicted gene 13056 [Source:MGI Symbol;Acc:MGI:3650725]
Fmn1	1.82306	0.00135959	0.013039	1	1	formin 1 [Source:MGI Symbol;Acc:MGI:101815]
C130074G19Rik	1.88086	0.00136918	0.0131233	1	1	RIKEN cDNA C130074G19 gene [Source:MGI Symbol;Acc:MGI:2444831]
Mcf2l	1.64144	0.00137514	0.0131728	1	1	mcf.2 transforming sequence-like [Source:MGI Symbol;Acc:MGI:103263]
Ablim1	1.45512	0.001377	0.0131829	1	1	actin-binding LIM protein 1 [Source:MGI Symbol;Acc:MGI:1194500]
Snrnp48	1.4873	0.00137873	0.0131918	1	1	small nuclear ribonucleoprotein 48 (U11/U12) [Source:MGI Symbol;Acc:MGI:1915047]
Plxnb1	-1.23007	0.00138046	0.0132007	-1	-1	plexin B1 [Source:MGI Symbol;Acc:MGI:2154238]
D130062J10Rik	2.12248	0.00138162	0.0132042	1	1	RIKEN cDNA D130062J10 gene [Source:MGI Symbol;Acc:MGI:2441949]
Znrd1	1.28368	0.00138243	0.0132043	1	1	zinc ribbon domain containing, 1 [Source:MGI Symbol;Acc:MGI:1913386]
9430081H08Rik	2.04185	0.00138715	0.0132417	1	1	RIKEN cDNA 9430081H08 gene [Source:MGI Symbol;Acc:MGI:1924680]
Gm38220	3.19687	0.00138973	0.0132587	1	1	predicted gene, 38220 [Source:MGI Symbol;Acc:MGI:5611448]
Atf4	1.13146	0.00139877	0.0133372	1	1	activating transcription factor 4 [Source:MGI Symbol;Acc:MGI:88096]
Dnajc6	-2.53476	0.00139977	0.013339	-1	-1	DnaJ heat shock protein family (Hsp40) member C6 [Source:MGI Symbol;Acc:MGI:1919935]
Rpl37	1.48162	0.00140461	0.0133703	1	1	ribosomal protein L37 [Source:MGI Symbol;Acc:MGI:1914531]
Gm6542	2.13261	0.00140467	0.0133703	1	1	predicted gene 6542 [Source:MGI Symbol;Acc:MGI:3644649]
Nadk2	-1.16294	0.00140595	0.0133747	-1	-1	NAD kinase 2, mitochondrial [Source:MGI Symbol;Acc:MGI:1915896];NAD kinase 2, mitochondrial [Source:NCBI gene;Acc:68646]
Chd4	1.06304	0.00140776	0.0133843	1	1	chromodomain helicase DNA binding protein 4 [Source:MGI Symbol;Acc:MGI:1344380]
1500004A13Rik	-1.33011	0.00141513	0.0134439	-1	-1	RIKEN cDNA 1500004A13 gene [Source:MGI Symbol;Acc:MGI:2442808]
Appl2	-0.799845	0.00141566	0.0134439	-1	0	adaptor protein, phosphotyrosine interaction, PH domain and leucine zipper containing 2 [Source:MGI Symbol;Acc:MGI:2384914]
Cox6b2	1.80625	0.00141797	0.0134581	1	1	cytochrome c oxidase subunit 6B2 [Source:MGI Symbol;Acc:MGI:3044182]
Prdx5	1.01241	0.00142425	0.0135099	1	1	peroxiredoxin 5 [Source:MGI Symbol;Acc:MGI:1859821]
Prdm1	3.37086	0.0014376	0.0136287	1	1	PR domain containing 1, with ZNF domain [Source:MGI Symbol;Acc:MGI:99655]
Cacna1a	1.50206	0.00143989	0.0136426	1	1	calcium channel, voltage-dependent, P/Q type, alpha 1A subunit [Source:MGI Symbol;Acc:MGI:109482]
Nbl1	1.2787	0.00146167	0.013841	1	1	NBL1, DAN family BMP antagonist [Source:MGI Symbol;Acc:MGI:104591]
Srgap3	-0.942713	0.0014635	0.0138504	-1	0	SLIT-ROBO Rho GTPase activating protein 3 [Source:MGI Symbol;Acc:MGI:2152938]
Vat1	2.40479	0.00146457	0.0138525	1	1	vesicle amine transport 1 [Source:MGI Symbol;Acc:MGI:1349450]
Chd1	1.19881	0.00148125	0.0139923	1	1	chromodomain helicase DNA binding protein 1 [Source:MGI Symbol;Acc:MGI:88393]
Ppig	1.20732	0.00148145	0.0139923	1	1	peptidyl-prolyl isomerase G (cyclophilin G) [Source:MGI Symbol;Acc:MGI:2445173]
Rhpn2	-1.41316	0.00148189	0.0139923	-1	-1	rhophilin, Rho GTPase binding protein 2 [Source:MGI Symbol;Acc:MGI:1289234]
Klk8	4.18898	0.00148696	0.0140322	1	1	kallikrein related-peptidase 8 [Source:MGI Symbol;Acc:MGI:1343327]
Dnajc25	1.48157	0.00149016	0.0140544	1	1	DnaJ heat shock protein family (Hsp40) member C25 [Source:MGI Symbol;Acc:MGI:1919679]
Trim36	-1.58254	0.00149969	0.0141362	-1	-1	tripartite motif-containing 36 [Source:MGI Symbol;Acc:MGI:106264]
Gm43794	2.46749	0.00150061	0.0141368	1	1	predicted gene 43794 [Source:MGI Symbol;Acc:MGI:5663931]
Emp1	4.21801	0.00150151	0.0141371	1	1	epithelial membrane protein 1 [Source:MGI Symbol;Acc:MGI:107941]
Gm29325	-2.94832	0.00150351	0.0141479	-1	-1	predicted gene 29325 [Source:MGI Symbol;Acc:MGI:5580031]
Txndc16	-1.2679	0.00151003	0.0142012	-1	-1	thioredoxin domain containing 16 [Source:MGI Symbol;Acc:MGI:1917811]
Aif1l	-1.03719	0.00151725	0.0142544	-1	-1	allograft inflammatory factor 1-like [Source:MGI Symbol;Acc:MGI:1919598]
Lama2	-1.21898	0.00151742	0.0142544	-1	-1	laminin, alpha 2 [Source:MGI Symbol;Acc:MGI:99912]
S100a10	1.64262	0.0015184	0.0142555	1	1	S100 calcium binding protein A10 (calpactin) [Source:MGI Symbol;Acc:MGI:1339468]
Jph1	-2.22825	0.00152329	0.0142905	-1	-1	junctophilin 1 [Source:MGI Symbol;Acc:MGI:1891495]
Klf6	0.952637	0.00152386	0.0142905	1	0	Kruppel-like factor 6 [Source:MGI Symbol;Acc:MGI:1346318]
Gsdme	-1.49997	0.00152506	0.0142936	-1	-1	gasdermin E [Source:MGI Symbol;Acc:MGI:1889850]
Pcbp4	-1.4066	0.00152709	0.0143045	-1	-1	poly(rC) binding protein 4 [Source:MGI Symbol;Acc:MGI:1890471]
Zfp820	3.56678	0.00153212	0.0143435	1	1	zinc finger protein 820 [Source:MGI Symbol;Acc:MGI:1922674]
Ano4	-2.12233	0.00154032	0.0144121	-1	-1	anoctamin 4 [Source:MGI Symbol;Acc:MGI:2443344]
Gm47704	-4.73124	0.00154356	0.0144343	-1	-1	predicted gene, 47704 [Source:MGI Symbol;Acc:MGI:6096820]
Smad6	2.11606	0.00154572	0.0144459	1	1	SMAD family member 6 [Source:MGI Symbol;Acc:MGI:1336883]
Foxf2	2.10259	0.00154725	0.0144459	1	1	forkhead box F2 [Source:MGI Symbol;Acc:MGI:1347479]
Ap3m1	-1.0853	0.00154743	0.0144459	-1	-1	adaptor-related protein complex 3, mu 1 subunit [Source:MGI Symbol;Acc:MGI:1929212]
Zfp697	2.49012	0.00154908	0.0144531	1	1	zinc finger protein 697 [Source:MGI Symbol;Acc:MGI:2139736]
Nsmf	-1.3049	0.00156584	0.0146013	-1	-1	NMDA receptor synaptonuclear signaling and neuronal migration factor [Source:MGI Symbol;Acc:MGI:1861755]
Cthrc1	1.80793	0.00156859	0.0146186	1	1	collagen triple helix repeat containing 1 [Source:MGI Symbol;Acc:MGI:1915838]
Ptgs1	1.39989	0.00158302	0.0147448	1	1	prostaglandin-endoperoxide synthase 1 [Source:MGI Symbol;Acc:MGI:97797]
Ccdc159	-1.76568	0.00158692	0.0147728	-1	-1	coiled-coil domain containing 159 [Source:MGI Symbol;Acc:MGI:1914369]
Arsb	-2.14151	0.00159358	0.0148264	-1	-1	arylsulfatase B [Source:MGI Symbol;Acc:MGI:88075]
Ccl6	6.97152	0.00159454	0.014827	1	1	chemokine (C-C motif) ligand 6 [Source:MGI Symbol;Acc:MGI:98263]
Rpl36	1.33679	0.00159545	0.0148271	1	1	ribosomal protein L36 [Source:MGI Symbol;Acc:MGI:1860603]
1700066M21Rik	-1.3425	0.00160166	0.0148764	-1	-1	RIKEN cDNA 1700066M21 gene [Source:MGI Symbol;Acc:MGI:1920717]
Mlf1	3.10446	0.00160577	0.0149062	1	1	myeloid leukemia factor 1 [Source:MGI Symbol;Acc:MGI:1341819]
Neurod1	3.96317	0.0016133	0.0149677	1	1	neurogenic differentiation 1 [Source:MGI Symbol;Acc:MGI:1339708]
Ttll5	-1.06804	0.00161784	0.0150014	-1	-1	tubulin tyrosine ligase-like family, member 5 [Source:MGI Symbol;Acc:MGI:2443657]
Mgat3	-1.61293	0.0016223	0.0150343	-1	-1	mannoside acetylglucosaminyltransferase 3 [Source:MGI Symbol;Acc:MGI:104532]
Pds5b	1.2308	0.00163693	0.0151613	1	1	PDS5 cohesin associated factor B [Source:MGI Symbol;Acc:MGI:2140945]
Adgrl3	-1.53424	0.00164676	0.0152439	-1	-1	adhesion G protein-coupled receptor L3 [Source:MGI Symbol;Acc:MGI:2441950]
Slc25a24	2.35633	0.00165404	0.0153026	1	1	solute carrier family 25 (mitochondrial carrier, phosphate carrier), member 24 [Source:MGI Symbol;Acc:MGI:1917160]
Gm28609	2.25338	0.00165693	0.0153208	1	1	predicted gene 28609 [Source:MGI Symbol;Acc:MGI:5579315]
Jade2	1.62145	0.00166567	0.015393	1	1	jade family PHD finger 2 [Source:MGI Symbol;Acc:MGI:1924151]
Gpx8	1.33394	0.00168235	0.0155384	1	1	glutathione peroxidase 8 (putative) [Source:MGI Symbol;Acc:MGI:1916840]
Pim1	2.66363	0.001686	0.0155625	1	1	proviral integration site 1 [Source:MGI Symbol;Acc:MGI:97584]
mt-Te	2.42997	0.00168684	0.0155625	1	1	mitochondrially encoded tRNA glutamic acid [Source:MGI Symbol;Acc:MGI:102488]
Gm25911	2.28167	0.00169274	0.0156082	1	1	predicted gene, 25911 [Source:MGI Symbol;Acc:MGI:5455688]
Nipbl	0.998175	0.00169479	0.0156184	1	0	NIPBL cohesin loading factor [Source:MGI Symbol;Acc:MGI:1913976]
Rpl13	1.28807	0.00170142	0.0156707	1	1	ribosomal protein L13 [Source:MGI Symbol;Acc:MGI:105922]
Cpne8	2.32704	0.001705	0.0156848	1	1	copine VIII [Source:MGI Symbol;Acc:MGI:1914121]
Ino80c	-1.45374	0.00170529	0.0156848	-1	-1	INO80 complex subunit C [Source:MGI Symbol;Acc:MGI:2443014]
Bod1l	1.02811	0.0017058	0.0156848	1	1	biorientation of chromosomes in cell division 1-like [Source:MGI Symbol;Acc:MGI:2444804]
Oas1g	4.54524	0.00170767	0.0156932	1	1	2'-5' oligoadenylate synthetase 1G [Source:MGI Symbol;Acc:MGI:97429]
Cntln	1.23272	0.00171109	0.015716	1	1	centlein, centrosomal protein [Source:MGI Symbol;Acc:MGI:2443104]
Sltm	1.14512	0.00171206	0.0157161	1	1	SAFB-like, transcription modulator [Source:MGI Symbol;Acc:MGI:1913910]
Cenpb	1.46365	0.00173699	0.0159294	1	1	centromere protein B [Source:MGI Symbol;Acc:MGI:88376]
Apln	-1.40574	0.00173722	0.0159294	-1	-1	apelin [Source:MGI Symbol;Acc:MGI:1353624]
Lpxn	2.89462	0.00173862	0.0159334	1	1	leupaxin [Source:MGI Symbol;Acc:MGI:2147677]
2900089D17Rik	2.18105	0.00174	0.0159346	1	1	RIKEN cDNA 2900089D17 gene [Source:MGI Symbol;Acc:MGI:1914527]
Zfp91	1.01584	0.00174069	0.0159346	1	1	zinc finger protein 91 [Source:MGI Symbol;Acc:MGI:104854]
4933431E20Rik	-1.33935	0.00174348	0.0159513	-1	-1	RIKEN cDNA 4933431E20 gene [Source:MGI Symbol;Acc:MGI:3584041]
Stx3	1.81883	0.00174521	0.0159583	1	1	syntaxin 3 [Source:MGI Symbol;Acc:MGI:103077]
Ppp4r2	1.29734	0.00175	0.0159849	1	1	protein phosphatase 4, regulatory subunit 2 [Source:MGI Symbol;Acc:MGI:3027896]
Rps28	1.41254	0.00175048	0.0159849	1	1	ribosomal protein S28 [Source:MGI Symbol;Acc:MGI:1859516]
Card10	1.83905	0.00175102	0.0159849	1	1	caspase recruitment domain family, member 10 [Source:MGI Symbol;Acc:MGI:2146012]
Nos3	1.88172	0.00175396	0.0159998	1	1	nitric oxide synthase 3, endothelial cell [Source:MGI Symbol;Acc:MGI:97362]
Sfpq	1.12626	0.00175459	0.0159998	1	1	splicing factor proline/glutamine rich (polypyrimidine tract binding protein associated) [Source:MGI Symbol;Acc:MGI:1918764]
Med12	-1.66994	0.00176071	0.0160467	-1	-1	mediator complex subunit 12 [Source:MGI Symbol;Acc:MGI:1926212]
Sptlc1	-1.05271	0.0017687	0.0161106	-1	-1	serine palmitoyltransferase, long chain base subunit 1 [Source:MGI Symbol;Acc:MGI:1099431]
Slc7a10	-1.11186	0.00176988	0.0161125	-1	-1	solute carrier family 7 (cationic amino acid transporter, y+ system), member 10 [Source:MGI Symbol;Acc:MGI:1858261]
Map6d1	-2.55934	0.00177566	0.0161503	-1	-1	MAP6 domain containing 1 [Source:MGI Symbol;Acc:MGI:3607784]
Cmip	1.42717	0.00177673	0.0161503	1	1	c-Maf inducing protein [Source:MGI Symbol;Acc:MGI:1921690]
Srd5a3	-1.44695	0.00177697	0.0161503	-1	-1	steroid 5 alpha-reductase 3 [Source:MGI Symbol;Acc:MGI:1930252]
Kctd12	1.92416	0.00179586	0.0163098	1	1	potassium channel tetramerisation domain containing 12 [Source:MGI Symbol;Acc:MGI:2145823]
Hid1	-1.31296	0.0017965	0.0163098	-1	-1	HID1 domain containing [Source:MGI Symbol;Acc:MGI:2445087]
Agmo	-1.3552	0.00181212	0.0164426	-1	-1	alkylglycerol monooxygenase [Source:MGI Symbol;Acc:MGI:2442495]
Rnf169	1.26107	0.00181405	0.0164511	1	1	ring finger protein 169 [Source:MGI Symbol;Acc:MGI:1920257]
Fosl2	3.09576	0.00184368	0.0167105	1	1	fos-like antigen 2 [Source:MGI Symbol;Acc:MGI:102858]
Ascc2	1.01919	0.00184885	0.0167482	1	1	activating signal cointegrator 1 complex subunit 2 [Source:MGI Symbol;Acc:MGI:1922702]
Gm9946	2.23425	0.00186026	0.0168423	1	1	predicted gene 9946 [Source:MGI Symbol;Acc:MGI:3643134]
Gm5535	-5.14213	0.00186331	0.0168574	-1	-1	predicted gene 5535 [Source:MGI Symbol;Acc:MGI:3645019]
Acad11	-1.3496	0.00186397	0.0168574	-1	-1	acyl-Coenzyme A dehydrogenase family, member 11 [Source:MGI Symbol;Acc:MGI:2143169]
Gpr84	2.97802	0.00186683	0.0168741	1	1	G protein-coupled receptor 84 [Source:MGI Symbol;Acc:MGI:1934129]
Gm12940	1.53125	0.00187015	0.0168948	1	1	predicted gene 12940 [Source:MGI Symbol;Acc:MGI:3702626]
Clcn3	-0.862307	0.00187173	0.0168948	-1	0	chloride channel, voltage-sensitive 3 [Source:MGI Symbol;Acc:MGI:103555]
Sec61a2	-1.16176	0.0018722	0.0168948	-1	-1	Sec61, alpha subunit 2 (S. cerevisiae) [Source:MGI Symbol;Acc:MGI:1931071]
Atad1	-1.12904	0.00187643	0.0169196	-1	-1	ATPase family, AAA domain containing 1 [Source:MGI Symbol;Acc:MGI:1915229]
Appbp2	-1.13828	0.00187699	0.0169196	-1	-1	amyloid beta precursor protein (cytoplasmic tail) binding protein 2 [Source:MGI Symbol;Acc:MGI:1914134]
A330076C08Rik	-1.27832	0.00188854	0.0170144	-1	-1	RIKEN cDNA A330076C08 gene [Source:MGI Symbol;Acc:MGI:2443693]
Gm31763	2.47713	0.00189188	0.0170341	1	1	predicted gene, 31763 [Source:MGI Symbol;Acc:MGI:5590922]
Bptf	1.16267	0.00189279	0.0170341	1	1	bromodomain PHD finger transcription factor [Source:MGI Symbol;Acc:MGI:2444008]
Srrm3	2.45557	0.0018976	0.0170681	1	1	serine/arginine repetitive matrix 3 [Source:MGI Symbol;Acc:MGI:1920309]
Lmo7	1.89814	0.00190571	0.0171317	1	1	LIM domain only 7 [Source:MGI Symbol;Acc:MGI:1353586]
Anln	-1.60117	0.00190807	0.0171371	-1	-1	anillin, actin binding protein [Source:MGI Symbol;Acc:MGI:1920174]
Gm45257	-3.74709	0.00190839	0.0171371	-1	-1	predicted gene 45257 [Source:MGI Symbol;Acc:MGI:5791093]
Tsc1	-1.03638	0.00190947	0.0171375	-1	-1	tuberous sclerosis 1 [Source:MGI Symbol;Acc:MGI:1929183]
Spns2	-1.56422	0.00191072	0.0171394	-1	-1	spinster homolog 2 [Source:MGI Symbol;Acc:MGI:2384936]
Jpt1	1.58308	0.00191411	0.0171604	1	1	Jupiter microtubule associated homolog 1 [Source:MGI Symbol;Acc:MGI:1096361]
Copz2	1.59577	0.00191804	0.0171778	1	1	coatomer protein complex, subunit zeta 2 [Source:MGI Symbol;Acc:MGI:1929008]
Atg9a	-1.57309	0.00191813	0.0171778	-1	-1	autophagy related 9A [Source:MGI Symbol;Acc:MGI:2138446]
Znrf2	1.83311	0.00191968	0.0171824	1	1	zinc and ring finger 2 [Source:MGI Symbol;Acc:MGI:1196246]
Aqp11	1.46723	0.00192625	0.0172319	1	1	aquaporin 11 [Source:MGI Symbol;Acc:MGI:1913583]
Nacad	-1.82265	0.00194122	0.0173563	-1	-1	NAC alpha domain containing [Source:MGI Symbol;Acc:MGI:3603030]
Smtnl2	-2.32296	0.00194413	0.0173729	-1	-1	smoothelin-like 2 [Source:MGI Symbol;Acc:MGI:2442764]
Cav2	1.50039	0.00194557	0.0173729	1	1	caveolin 2 [Source:MGI Symbol;Acc:MGI:107571]
Spsb1	-1.073	0.00194622	0.0173729	-1	-1	splA/ryanodine receptor domain and SOCS box containing 1 [Source:MGI Symbol;Acc:MGI:1921896]
Gm7985	-3.67727	0.00195231	0.017412	-1	-1	predicted gene 7985 [Source:MGI Symbol;Acc:MGI:3645837]
Rps23	1.42775	0.00195272	0.017412	1	1	ribosomal protein S23 [Source:MGI Symbol;Acc:MGI:1913725]
Itih5	1.36303	0.00195874	0.0174562	1	1	inter-alpha (globulin) inhibitor H5 [Source:MGI Symbol;Acc:MGI:1925751]
F8	-3.78356	0.0019617	0.0174732	-1	-1	coagulation factor VIII [Source:MGI Symbol;Acc:MGI:88383]
Mfsd12	1.98095	0.00196853	0.0175246	1	1	major facilitator superfamily domain containing 12 [Source:MGI Symbol;Acc:MGI:3604804]
Sox4	1.49537	0.00197157	0.0175422	1	1	SRY (sex determining region Y)-box 4 [Source:MGI Symbol;Acc:MGI:98366]
Alox8	3.53278	0.00197267	0.0175425	1	1	arachidonate 8-lipoxygenase [Source:MGI Symbol;Acc:MGI:1098228]
Cd81	-0.965292	0.00197745	0.0175756	-1	0	CD81 antigen [Source:MGI Symbol;Acc:MGI:1096398]
Arhgap28	4.43916	0.0019802	0.0175906	1	1	Rho GTPase activating protein 28 [Source:MGI Symbol;Acc:MGI:2147003]
Slc6a11	-1.47054	0.00198186	0.0175958	-1	-1	solute carrier family 6 (neurotransmitter transporter, GABA), member 11 [Source:MGI Symbol;Acc:MGI:95630]
Rps26	1.38155	0.0019886	0.0176462	1	1	ribosomal protein S26 [Source:MGI Symbol;Acc:MGI:1351628]
Cebpa	3.90268	0.00199273	0.017672	1	1	CCAAT/enhancer binding protein (C/EBP), alpha [Source:MGI Symbol;Acc:MGI:99480]
Efcab14	-0.932582	0.00199382	0.017672	-1	0	EF-hand calcium binding domain 14 [Source:MGI Symbol;Acc:MGI:2442397]
Pomc	1.79443	0.00199532	0.017672	1	1	pro-opiomelanocortin-alpha [Source:MGI Symbol;Acc:MGI:97742]
Arhgap6	2.68197	0.0019958	0.017672	1	1	Rho GTPase activating protein 6 [Source:MGI Symbol;Acc:MGI:1196332]
Cd24a	1.56786	0.00200047	0.0177039	1	1	CD24a antigen [Source:MGI Symbol;Acc:MGI:88323]
Homer1	-1.50978	0.00200361	0.0177222	-1	-1	homer scaffolding protein 1 [Source:MGI Symbol;Acc:MGI:1347345]
Trim16	2.52703	0.00201351	0.0178002	1	1	tripartite motif-containing 16 [Source:MGI Symbol;Acc:MGI:2137356]
Gm34776	-3.91506	0.00201606	0.0178132	-1	-1	predicted gene, 34776 [Source:MGI Symbol;Acc:MGI:5593935]
Cercam	-2.25618	0.00202147	0.0178515	-1	-1	cerebral endothelial cell adhesion molecule [Source:MGI Symbol;Acc:MGI:2139134]
Pinx1	1.44606	0.00202787	0.0178975	1	1	PIN2/TERF1 interacting, telomerase inhibitor 1 [Source:MGI Symbol;Acc:MGI:1919650]
Rack1	1.0214	0.00202973	0.0178975	1	1	receptor for activated C kinase 1 [Source:MGI Symbol;Acc:MGI:101849]
Riok1	1.00341	0.00202994	0.0178975	1	1	RIO kinase 1 [Source:MGI Symbol;Acc:MGI:1918590]
Elf4	3.8361	0.00203779	0.0179571	1	1	E74-like factor 4 (ets domain transcription factor) [Source:MGI Symbol;Acc:MGI:1928377]
Mtss1l	-1.42245	0.00205177	0.0180631	-1	-1	metastasis suppressor 1-like [Source:MGI Symbol;Acc:MGI:3039591]
Miga2	-1.31785	0.002052	0.0180631	-1	-1	mitoguardin 2 [Source:MGI Symbol;Acc:MGI:1922035]
Pdcd11	1.20708	0.002062	0.0181414	1	1	programmed cell death 11 [Source:MGI Symbol;Acc:MGI:1341788]
Sh3bp5l	-1.65623	0.00206734	0.0181787	-1	-1	SH3 binding domain protein 5 like [Source:MGI Symbol;Acc:MGI:1933124]
Gm42588	-2.8686	0.00206988	0.0181913	-1	-1	predicted gene 42588 [Source:MGI Symbol;Acc:MGI:5662725]
Ckb	-0.82985	0.00207441	0.0182214	-1	0	creatine kinase, brain [Source:MGI Symbol;Acc:MGI:88407]
Fam110b	1.6776	0.00208211	0.0182794	1	1	family with sequence similarity 110, member B [Source:MGI Symbol;Acc:MGI:1916593]
2410021H03Rik	-2.99968	0.00209344	0.0183691	-1	-1	RIKEN cDNA 2410021H03 gene [Source:MGI Symbol;Acc:MGI:1917000]
Gm13293	-1.80918	0.00209471	0.0183704	-1	-1	predicted gene 13293 [Source:MGI Symbol;Acc:MGI:3649469]
Herc6	1.48495	0.00210429	0.0184447	1	1	hect domain and RLD 6 [Source:MGI Symbol;Acc:MGI:1914388]
mt-Nd4	1.09946	0.00210784	0.018466	1	1	mitochondrially encoded NADH dehydrogenase 4 [Source:MGI Symbol;Acc:MGI:102498]
Gpr160	3.51461	0.00212309	0.0185837	1	1	G protein-coupled receptor 160 [Source:MGI Symbol;Acc:MGI:1919112]
Ldah	-1.18668	0.00212353	0.0185837	-1	-1	lipid droplet associated hydrolase [Source:MGI Symbol;Acc:MGI:1916082]
Ankrd12	1.04054	0.00213692	0.018691	1	1	ankyrin repeat domain 12 [Source:MGI Symbol;Acc:MGI:1914357]
5330437M03Rik	-3.0839	0.00214078	0.0187148	-1	-1	RIKEN cDNA 5330437M03 gene [Source:MGI Symbol;Acc:MGI:2444650]
Lrrn2	-1.49726	0.00214781	0.0187635	-1	-1	leucine rich repeat protein 2, neuronal [Source:MGI Symbol;Acc:MGI:106037]
Strn	-1.02939	0.00214862	0.0187635	-1	-1	striatin, calmodulin binding protein [Source:MGI Symbol;Acc:MGI:1333757]
Mvd	-1.11571	0.00215772	0.0188244	-1	-1	mevalonate (diphospho) decarboxylase [Source:MGI Symbol;Acc:MGI:2179327]
Gm24009	2.4556	0.00215788	0.0188244	1	1	predicted gene, 24009 [Source:MGI Symbol;Acc:MGI:5453786]
Atp6ap1	-1.04625	0.00217153	0.0189335	-1	-1	ATPase, H+ transporting, lysosomal accessory protein 1 [Source:MGI Symbol;Acc:MGI:109629]
Gap43	1.70714	0.00217755	0.018976	1	1	growth associated protein 43 [Source:MGI Symbol;Acc:MGI:95639]
Mdfic	2.06441	0.00218121	0.0189978	1	1	MyoD family inhibitor domain containing [Source:MGI Symbol;Acc:MGI:104611]
Pacsin3	-1.18249	0.00218549	0.0190239	-1	-1	protein kinase C and casein kinase substrate in neurons 3 [Source:MGI Symbol;Acc:MGI:1891410]
Cldn2	2.37467	0.00218651	0.0190239	1	1	claudin 2 [Source:MGI Symbol;Acc:MGI:1276110]
Cfl2	-1.28389	0.00218865	0.0190325	-1	-1	cofilin 2, muscle [Source:MGI Symbol;Acc:MGI:101763]
Fam193a	1.15635	0.00219632	0.0190801	1	1	family with sequence homology 193, member A [Source:MGI Symbol;Acc:MGI:2447768]
Phldb2	1.3266	0.00219644	0.0190801	1	1	pleckstrin homology like domain, family B, member 2 [Source:MGI Symbol;Acc:MGI:2444981]
Sik3	-1.08395	0.00221028	0.0191903	-1	-1	SIK family kinase 3 [Source:MGI Symbol;Acc:MGI:2446296]
Fbn2	-2.93016	0.00221832	0.0192499	-1	-1	fibrillin 2 [Source:MGI Symbol;Acc:MGI:95490]
Gm28439	1.47531	0.00223303	0.0193674	1	1	predicted gene 28439 [Source:MGI Symbol;Acc:MGI:5579145]
Vbp1	-1.20699	0.00224001	0.0194178	-1	-1	von Hippel-Lindau binding protein 1 [Source:MGI Symbol;Acc:MGI:1333804]
Zfyve26	-1.13161	0.00225702	0.0195549	-1	-1	zinc finger, FYVE domain containing 26 [Source:MGI Symbol;Acc:MGI:1924767]
Myof	2.69835	0.00225916	0.0195632	1	1	myoferlin [Source:MGI Symbol;Acc:MGI:1919192]
Ccn2	4.36264	0.00226103	0.0195691	1	1	cellular communication network factor 2 [Source:MGI Symbol;Acc:MGI:95537]
5430403G16Rik	-2.05819	0.00227619	0.01969	-1	-1	RIKEN cDNA 5430403G16 gene [Source:MGI Symbol;Acc:MGI:1924450]
Fbxo10	-2.04341	0.0022811	0.0197222	-1	-1	F-box protein 10 [Source:MGI Symbol;Acc:MGI:2686937]
Gm26743	-2.34848	0.00228471	0.0197385	-1	-1	predicted gene, 26743 [Source:MGI Symbol;Acc:MGI:5477237]
Stxbp6	-1.28291	0.00228538	0.0197385	-1	-1	syntaxin binding protein 6 (amisyn) [Source:MGI Symbol;Acc:MGI:2384963]
Zer1	-1.13752	0.00229488	0.0198101	-1	-1	zyg-11 related, cell cycle regulator [Source:MGI Symbol;Acc:MGI:2442511]
Akirin1	-1.16349	0.00230641	0.0198992	-1	-1	akirin 1 [Source:MGI Symbol;Acc:MGI:1915300]
Grn	0.795399	0.00230864	0.0199081	1	0	granulin [Source:MGI Symbol;Acc:MGI:95832]
Dnajc18	-0.902857	0.00231322	0.0199372	-1	0	DnaJ heat shock protein family (Hsp40) member C18 [Source:MGI Symbol;Acc:MGI:1923844]
2610037D02Rik	1.8008	0.00231652	0.0199552	1	1	RIKEN cDNA 2610037D02 gene [Source:MGI Symbol;Acc:MGI:1917290]
Acly	-1.25909	0.00231907	0.0199668	-1	-1	ATP citrate lyase [Source:MGI Symbol;Acc:MGI:103251]
Dop1b	-1.07629	0.00233518	0.0200901	-1	-1	DOP1 leucine zipper like protein B [Source:MGI Symbol;Acc:MGI:1917278]
Grm7	-1.68841	0.00233583	0.0200901	-1	-1	glutamate receptor, metabotropic 7 [Source:MGI Symbol;Acc:MGI:1351344]
Diaph1	1.5921	0.00233715	0.020091	1	1	diaphanous related formin 1 [Source:MGI Symbol;Acc:MGI:1194490]
Chchd10	1.15378	0.00234586	0.0201382	1	1	coiled-coil-helix-coiled-coil-helix domain containing 10 [Source:MGI Symbol;Acc:MGI:2143558]
Gda	2.86477	0.00234626	0.0201382	1	1	guanine deaminase [Source:MGI Symbol;Acc:MGI:95678]
Rpl10	1.23577	0.00234631	0.0201382	1	1	ribosomal protein L10 [Source:MGI Symbol;Acc:MGI:105943]
Ankub1	-3.73375	0.0023561	0.0202033	-1	-1	ankrin repeat and ubiquitin domain containing 1 [Source:MGI Symbol;Acc:MGI:2685256]
Foxn2	-1.45042	0.00235634	0.0202033	-1	-1	forkhead box N2 [Source:MGI Symbol;Acc:MGI:1347478]
Tmod1	-1.52893	0.00236062	0.0202295	-1	-1	tropomodulin 1 [Source:MGI Symbol;Acc:MGI:98775]
Top1	1.14966	0.00237566	0.0203479	1	1	topoisomerase (DNA) I [Source:MGI Symbol;Acc:MGI:98788]
Slc45a4	-1.65457	0.00238617	0.0204272	-1	-1	solute carrier family 45, member 4 [Source:MGI Symbol;Acc:MGI:2146236]
Fut10	-1.7582	0.00238796	0.020432	-1	-1	fucosyltransferase 10 [Source:MGI Symbol;Acc:MGI:2384748]
Arsg	-1.3255	0.00239552	0.0204819	-1	-1	arylsulfatase G [Source:MGI Symbol;Acc:MGI:1921258]
Gm42798	2.02242	0.00239628	0.0204819	1	1	predicted gene 42798 [Source:MGI Symbol;Acc:MGI:5662935]
Cog3	-1.13241	0.00240043	0.0205016	-1	-1	component of oligomeric golgi complex 3 [Source:MGI Symbol;Acc:MGI:2450151]
Rabl6	0.994052	0.00240106	0.0205016	1	0	RAB, member RAS oncogene family-like 6 [Source:MGI Symbol;Acc:MGI:2442633]
Nqo1	1.4401	0.00240362	0.0205128	1	1	NAD(P)H dehydrogenase, quinone 1 [Source:MGI Symbol;Acc:MGI:103187]
Lepr	2.50104	0.00240497	0.0205137	1	1	leptin receptor [Source:MGI Symbol;Acc:MGI:104993]
Tes	1.98779	0.00242423	0.0206632	1	1	testis derived transcript [Source:MGI Symbol;Acc:MGI:105081]
4930599N24Rik	2.8751	0.002425	0.0206632	1	1	RIKEN cDNA 4930599N24 gene [Source:MGI Symbol;Acc:MGI:1922633]
Man1a2	1.06793	0.00242794	0.0206775	1	1	mannosidase, alpha, class 1A, member 2 [Source:MGI Symbol;Acc:MGI:104676]
Txn1	1.23763	0.00243415	0.0207198	1	1	thioredoxin 1 [Source:MGI Symbol;Acc:MGI:98874]
Flot1	0.983727	0.00244411	0.0207938	1	0	flotillin 1 [Source:MGI Symbol;Acc:MGI:1100500]
Aplp2	-1.03111	0.00244651	0.020798	-1	-1	amyloid beta (A4) precursor-like protein 2 [Source:MGI Symbol;Acc:MGI:88047]
Srpk3	-1.60327	0.00244711	0.020798	-1	-1	serine/arginine-rich protein specific kinase 3 [Source:MGI Symbol;Acc:MGI:1891338]
Herc4	-0.98284	0.00245885	0.020887	-1	0	hect domain and RLD 4 [Source:MGI Symbol;Acc:MGI:1914595]
Entpd5	-1.53165	0.00246037	0.0208891	-1	-1	ectonucleoside triphosphate diphosphohydrolase 5 [Source:MGI Symbol;Acc:MGI:1321385]
Pfkm	-1.00564	0.00246543	0.0209213	-1	-1	phosphofructokinase, muscle [Source:MGI Symbol;Acc:MGI:97548]
Map11	1.68593	0.00246807	0.020933	1	1	microtubule associated protein 11 [Source:MGI Symbol;Acc:MGI:2385896]
Apobec3	1.61077	0.00247797	0.0210061	1	1	apolipoprotein B mRNA editing enzyme, catalytic polypeptide 3 [Source:MGI Symbol;Acc:MGI:1933111]
Btg3	1.99618	0.00250259	0.0212039	1	1	B cell translocation gene 3 [Source:MGI Symbol;Acc:MGI:109532]
Rgcc	1.18981	0.00251173	0.0212705	1	1	regulator of cell cycle [Source:MGI Symbol;Acc:MGI:1913464]
Lars2	1.17596	0.00251352	0.0212747	1	1	leucyl-tRNA synthetase, mitochondrial [Source:MGI Symbol;Acc:MGI:2142973]
Cept1	-1.04343	0.00251998	0.0213184	-1	-1	choline/ethanolaminephosphotransferase 1 [Source:MGI Symbol;Acc:MGI:2139793]
Chaf1b	1.84039	0.00252453	0.021346	1	1	chromatin assembly factor 1, subunit B (p60) [Source:MGI Symbol;Acc:MGI:1314881]
Igfbpl1	1.70565	0.00253399	0.021415	1	1	insulin-like growth factor binding protein-like 1 [Source:MGI Symbol;Acc:MGI:1933198]
Cdk5	-1.00996	0.00254026	0.0214505	-1	-1	cyclin-dependent kinase 5 [Source:MGI Symbol;Acc:MGI:101765]
Gm49266	2.52537	0.00254079	0.0214505	1	1	predicted gene, 49266 [Source:MGI Symbol;Acc:MGI:6118744]
Plekhg3	-1.52482	0.00254941	0.0215123	-1	-1	pleckstrin homology domain containing, family G (with RhoGef domain) member 3 [Source:MGI Symbol;Acc:MGI:2388284]
Lrrn1	-1.67866	0.00255665	0.0215623	-1	-1	leucine rich repeat protein 1, neuronal [Source:MGI Symbol;Acc:MGI:106038]
Atrn	-1.14475	0.00256461	0.0216184	-1	-1	attractin [Source:MGI Symbol;Acc:MGI:1341628]
Alg8	-1.58869	0.00256962	0.0216496	-1	-1	asparagine-linked glycosylation 8 (alpha-1,3-glucosyltransferase) [Source:MGI Symbol;Acc:MGI:2141959]
Dnajc16	-1.45627	0.00257886	0.0217164	-1	-1	DnaJ heat shock protein family (Hsp40) member C16 [Source:MGI Symbol;Acc:MGI:2442146]
Abhd5	-1.45326	0.00258303	0.0217404	-1	-1	abhydrolase domain containing 5 [Source:MGI Symbol;Acc:MGI:1914719]
En2	-4.05779	0.00258605	0.0217522	-1	-1	engrailed 2 [Source:MGI Symbol;Acc:MGI:95390]
Agap2	2.74612	0.00258707	0.0217522	1	1	ArfGAP with GTPase domain, ankyrin repeat and PH domain 2 [Source:MGI Symbol;Acc:MGI:3580016]
Slc4a2	-1.34691	0.00258886	0.0217562	-1	-1	solute carrier family 4 (anion exchanger), member 2 [Source:MGI Symbol;Acc:MGI:109351]
Rpl18a	1.15121	0.00259502	0.0217968	1	1	ribosomal protein L18A [Source:MGI Symbol;Acc:MGI:1924058]
Osbpl1a	-0.956914	0.00260111	0.0218369	-1	0	oxysterol binding protein-like 1A [Source:MGI Symbol;Acc:MGI:1927551]
Eif2s2	1.20982	0.00260736	0.0218782	1	1	eukaryotic translation initiation factor 2, subunit 2 (beta) [Source:MGI Symbol;Acc:MGI:1914454]
Scrn1	-1.0546	0.00261471	0.0219267	-1	-1	secernin 1 [Source:MGI Symbol;Acc:MGI:1917188]
Exd2	-1.23257	0.00261591	0.0219267	-1	-1	exonuclease 3'-5' domain containing 2 [Source:MGI Symbol;Acc:MGI:1922485]
Fdft1	-0.94119	0.00261713	0.0219267	-1	0	farnesyl diphosphate farnesyl transferase 1 [Source:MGI Symbol;Acc:MGI:102706]
Cyb5d2	-1.72376	0.00264552	0.0221534	-1	-1	cytochrome b5 domain containing 2 [Source:MGI Symbol;Acc:MGI:2684848]
Atoh8	2.90477	0.0026486	0.0221679	1	1	atonal bHLH transcription factor 8 [Source:MGI Symbol;Acc:MGI:1918343]
Fbxo21	-1.28633	0.00265162	0.0221819	-1	-1	F-box protein 21 [Source:MGI Symbol;Acc:MGI:1924223]
Panx1	2.50379	0.00265917	0.0222338	1	1	pannexin 1 [Source:MGI Symbol;Acc:MGI:1860055]
Gm43792	2.14384	0.00266959	0.0223097	1	1	predicted gene 43792 [Source:MGI Symbol;Acc:MGI:5663929]
Fn3k	-1.79752	0.00267844	0.0223707	-1	-1	fructosamine 3 kinase [Source:MGI Symbol;Acc:MGI:1926834]
Agl	-1.02221	0.0026796	0.0223707	-1	-1	amylo-1,6-glucosidase, 4-alpha-glucanotransferase [Source:MGI Symbol;Acc:MGI:1924809]
Pde1b	1.78978	0.00269031	0.0224488	1	1	phosphodiesterase 1B, Ca2+-calmodulin dependent [Source:MGI Symbol;Acc:MGI:97523]
Elovl1	-1.20922	0.00270641	0.0225716	-1	-1	elongation of very long chain fatty acids (FEN1/Elo2, SUR4/Elo3, yeast)-like 1 [Source:MGI Symbol;Acc:MGI:1858959]
Ddx18	1.16812	0.00271195	0.0226064	1	1	DEAD (Asp-Glu-Ala-Asp) box polypeptide 18 [Source:MGI Symbol;Acc:MGI:1914192]
Gm44777	2.21982	0.00272042	0.0226656	1	1	predicted gene 44777 [Source:MGI Symbol;Acc:MGI:5753353]
Klf10	1.6965	0.00272529	0.0226947	1	1	Kruppel-like factor 10 [Source:MGI Symbol;Acc:MGI:1101353]
Prkch	2.34049	0.00273087	0.0227297	1	1	protein kinase C, eta [Source:MGI Symbol;Acc:MGI:97600]
Gm14049	2.15481	0.00273675	0.0227672	1	1	predicted gene 14049 [Source:MGI Symbol;Acc:MGI:3650777]
Hist1h1d	2.68838	0.00274035	0.0227856	1	1	histone cluster 1, H1d [Source:MGI Symbol;Acc:MGI:107502]
Gm13339	1.80514	0.00274202	0.022788	1	1	predicted gene 13339 [Source:MGI Symbol;Acc:MGI:3650221]
Gm49413	2.27167	0.00274682	0.0228164	1	1	predicted gene, 49413 [Source:MGI Symbol;Acc:MGI:6155041]
Cmpk2	1.70784	0.00275882	0.0229046	1	1	cytidine monophosphate (UMP-CMP) kinase 2, mitochondrial [Source:MGI Symbol;Acc:MGI:99830]
Kcnk6	3.64827	0.00276786	0.0229681	1	1	potassium inwardly-rectifying channel, subfamily K, member 6 [Source:MGI Symbol;Acc:MGI:1891291]
1110038B12Rik	1.80783	0.00277186	0.0229897	1	1	RIKEN cDNA 1110038B12 gene [Source:MGI Symbol;Acc:MGI:1916013]
Acsl6	-1.11803	0.00277924	0.0230394	-1	-1	acyl-CoA synthetase long-chain family member 6 [Source:MGI Symbol;Acc:MGI:894291]
Prpf4b	1.13482	0.00279797	0.0231829	1	1	pre-mRNA processing factor 4B [Source:MGI Symbol;Acc:MGI:109584]
Tpm2	1.76956	0.00279978	0.0231863	1	1	tropomyosin 2, beta [Source:MGI Symbol;Acc:MGI:98810]
Gm19445	-1.52372	0.00280473	0.0232157	-1	-1	predicted gene, 19445 [Source:MGI Symbol;Acc:MGI:5011630]
Tmeff1	-1.38747	0.0028366	0.023461	-1	-1	transmembrane protein with EGF-like and two follistatin-like domains 1 [Source:MGI Symbol;Acc:MGI:1926810]
Rps15	1.12197	0.00283771	0.023461	1	1	ribosomal protein S15 [Source:MGI Symbol;Acc:MGI:98117]
Mfap3l	-1.14553	0.00283864	0.023461	-1	-1	microfibrillar-associated protein 3-like [Source:MGI Symbol;Acc:MGI:1918556]
Ppp1r14b	1.40996	0.00284224	0.0234791	1	1	protein phosphatase 1, regulatory inhibitor subunit 14B [Source:MGI Symbol;Acc:MGI:107682]
[truncated: 508 more rows]
