# Supplementary material for: JAB1 deletion in oligodendrocytes causes senescence-induced inflammation and neurodegeneration in mice
Source: J Clin Invest. 2022 Feb 1;132(3):e145071. doi: 10.1172/JCI145071 (PMC8803330; doi:10.1172/JCI145071)
Supplement: Supplemental Table 2 [file jci-132-145071-s253.xls]

## Sheet: Sheet1
Supplemental Table 2. List of the differentially expressed genes in O1+ sorted oligodendrocytes with FDR p-value ≤0.05 between Cnp-Cre:Jab1fl/fl p21CIP1-/- (dKO) and Control (Wt)
GeneID	log2FoldChange	p-value	p-value adjusted	significance_FDR	significance_SEQC	description
Trib3	14.0085	6.62928e-35	1.02813e-30	1	1	tribbles pseudokinase 3 [Source:MGI Symbol;Acc:MGI:1345675]
Gm4951	11.2945	2.27224e-32	1.76201e-28	1	1	predicted gene 4951 [Source:MGI Symbol;Acc:MGI:3644953]
Chac1	9.71124	2.34811e-23	1.2139e-19	1	1	ChaC, cation transport regulator 1 [Source:MGI Symbol;Acc:MGI:1916315]
Ifi204	13.0411	1.10902e-20	4.29993e-17	1	1	interferon activated gene 204 [Source:MGI Symbol;Acc:MGI:96429]
Ifi207	12.7568	1.21096e-19	3.75615e-16	1	1	interferon activated gene 207 [Source:MGI Symbol;Acc:MGI:2138302]
Mgp	4.55565	1.76298e-19	4.55702e-16	1	1	matrix Gla protein [Source:MGI Symbol;Acc:MGI:96976]
Col6a2	5.54627	1.44427e-18	3.19988e-15	1	1	collagen, type VI, alpha 2 [Source:MGI Symbol;Acc:MGI:88460]
Cd33	8.73203	3.0276e-18	5.86938e-15	1	1	CD33 antigen [Source:MGI Symbol;Acc:MGI:99440]
Gadd45b	3.90307	1.9732e-16	3.40025e-13	1	1	growth arrest and DNA-damage-inducible 45 beta [Source:MGI Symbol;Acc:MGI:107776]
Samsn1	8.44076	4.27766e-16	6.63422e-13	1	1	SAM domain, SH3 domain and nuclear localization signals, 1 [Source:MGI Symbol;Acc:MGI:1914992]
Pycr1	3.53853	5.15373e-16	7.26629e-13	1	1	pyrroline-5-carboxylate reductase 1 [Source:MGI Symbol;Acc:MGI:2384795]
F830016B08Rik	11.09	8.8653e-16	1.14577e-12	1	1	RIKEN cDNA F830016B08 gene [Source:MGI Symbol;Acc:MGI:3588218]
Asns	3.07864	1.36933e-15	1.62257e-12	1	1	asparagine synthetase [Source:MGI Symbol;Acc:MGI:1350929]
Ccl2	11.7667	1.46469e-15	1.62257e-12	1	1	chemokine (C-C motif) ligand 2 [Source:MGI Symbol;Acc:MGI:98259]
Hmga1b	6.16699	4.38632e-15	4.53516e-12	1	1	high mobility group AT-hook 1B [Source:MGI Symbol;Acc:MGI:96161]
Clec7a	14.3259	5.24673e-15	5.08572e-12	1	1	C-type lectin domain family 7, member a [Source:MGI Symbol;Acc:MGI:1861431]
Npb	5.08496	1.66695e-14	1.52075e-11	1	1	neuropeptide B [Source:MGI Symbol;Acc:MGI:2387153]
Pon1	10.5269	9.1517e-14	7.68597e-11	1	1	paraoxonase 1 [Source:MGI Symbol;Acc:MGI:103295]
Pdzd7	-10.9735	9.789e-14	7.68597e-11	-1	-1	PDZ domain containing 7 [Source:MGI Symbol;Acc:MGI:3608325]
Pik3r5	9.61282	9.91162e-14	7.68597e-11	1	1	phosphoinositide-3-kinase regulatory subunit 5 [Source:MGI Symbol;Acc:MGI:2443588]
Arhgap45	4.71657	1.30638e-13	9.64792e-11	1	1	Rho GTPase activating protein 45 [Source:MGI Symbol;Acc:MGI:1917969]
Pld4	5.77453	1.72219e-13	1.21407e-10	1	1	phospholipase D family, member 4 [Source:MGI Symbol;Acc:MGI:2144765]
Eif4ebp1	3.35568	2.09236e-13	1.41089e-10	1	1	eukaryotic translation initiation factor 4E binding protein 1 [Source:MGI Symbol;Acc:MGI:103267]
Lgals3	4.27502	3.33112e-13	2.1526e-10	1	1	lectin, galactose binding, soluble 3 [Source:MGI Symbol;Acc:MGI:96778]
Kdelr3	3.28616	9.25543e-13	5.7417e-10	1	1	KDEL (Lys-Asp-Glu-Leu) endoplasmic reticulum protein retention receptor 3 [Source:MGI Symbol;Acc:MGI:2145953]
Oas1a	6.68772	1.64029e-12	9.78436e-10	1	1	2'-5' oligoadenylate synthetase 1A [Source:MGI Symbol;Acc:MGI:2180860]
Pou2f2	4.6455	1.7651e-12	1.01389e-09	1	1	POU domain, class 2, transcription factor 2 [Source:MGI Symbol;Acc:MGI:101897]
Adap2	3.99684	3.50866e-12	1.94342e-09	1	1	ArfGAP with dual PH domains 2 [Source:MGI Symbol;Acc:MGI:2663075]
Cox6a2	6.46279	6.31128e-12	3.37523e-09	1	1	cytochrome c oxidase subunit 6A2 [Source:MGI Symbol;Acc:MGI:104649]
Usp18	3.98395	8.03721e-12	4.15497e-09	1	1	ubiquitin specific peptidase 18 [Source:MGI Symbol;Acc:MGI:1344364]
Slfn8	7.00729	9.69298e-12	4.8051e-09	1	1	schlafen 8 [Source:MGI Symbol;Acc:MGI:2672859]
Ifit1	3.61855	9.91444e-12	4.8051e-09	1	1	interferon-induced protein with tetratricopeptide repeats 1 [Source:MGI Symbol;Acc:MGI:99450]
Mafb	4.04795	1.09487e-11	5.14558e-09	1	1	v-maf musculoaponeurotic fibrosarcoma oncogene family, protein B (avian) [Source:MGI Symbol;Acc:MGI:104555]
Cyth4	4.00739	1.16361e-11	5.30779e-09	1	1	cytohesin 4 [Source:MGI Symbol;Acc:MGI:2441702]
Klf4	3.04757	1.49041e-11	6.60424e-09	1	1	Kruppel-like factor 4 (gut) [Source:MGI Symbol;Acc:MGI:1342287]
Ddx60	3.36429	2.3727e-11	1.02217e-08	1	1	DEAD (Asp-Glu-Ala-Asp) box polypeptide 60 [Source:MGI Symbol;Acc:MGI:2384570]
Fgf7	-8.31729	2.99761e-11	1.25648e-08	-1	-1	fibroblast growth factor 7 [Source:MGI Symbol;Acc:MGI:95521]
Bst2	3.88239	4.0893e-11	1.66897e-08	1	1	bone marrow stromal cell antigen 2 [Source:MGI Symbol;Acc:MGI:1916800]
Bin2	5.59051	5.36443e-11	2.13326e-08	1	1	bridging integrator 2 [Source:MGI Symbol;Acc:MGI:3611448]
Fyb	4.50394	7.12283e-11	2.7617e-08	1	1	FYN binding protein [Source:MGI Symbol;Acc:MGI:1346327]
Ccl4	12.7372	7.55571e-11	2.85809e-08	1	1	chemokine (C-C motif) ligand 4 [Source:MGI Symbol;Acc:MGI:98261]
Irf8	5.39649	9.57664e-11	3.53629e-08	1	1	interferon regulatory factor 8 [Source:MGI Symbol;Acc:MGI:96395]
Rasal3	6.42716	1.15894e-10	4.09901e-08	1	1	RAS protein activator like 3 [Source:MGI Symbol;Acc:MGI:2444128]
Adamtsl1	-2.53661	1.16292e-10	4.09901e-08	-1	-1	ADAMTS-like 1 [Source:MGI Symbol;Acc:MGI:1924989]
Arhgap30	6.32502	1.37238e-10	4.72985e-08	1	1	Rho GTPase activating protein 30 [Source:MGI Symbol;Acc:MGI:2684948]
Tifab	7.46357	3.11426e-10	1.04998e-07	1	1	TRAF-interacting protein with forkhead-associated domain, family member B [Source:MGI Symbol;Acc:MGI:2385852]
Ifit3	3.69639	3.60957e-10	1.19108e-07	1	1	interferon-induced protein with tetratricopeptide repeats 3 [Source:MGI Symbol;Acc:MGI:1101055]
Oasl2	3.84886	3.82942e-10	1.2373e-07	1	1	2'-5' oligoadenylate synthetase-like 2 [Source:MGI Symbol;Acc:MGI:1344390]
Ifi27l2a	4.80662	4.26099e-10	1.34865e-07	1	1	interferon, alpha-inducible protein 27 like 2A [Source:MGI Symbol;Acc:MGI:1924183]
Chdh	-5.37078	4.45419e-10	1.3816e-07	-1	-1	choline dehydrogenase [Source:MGI Symbol;Acc:MGI:1860776]
Cd74	11.6798	4.8513e-10	1.47527e-07	1	1	CD74 antigen (invariant polypeptide of major histocompatibility complex, class II antigen-associated) [Source:MGI Symbol;Acc:MGI:96534]
Mndal	5.64508	5.3065e-10	1.58266e-07	1	1	myeloid nuclear differentiation antigen like [Source:MGI Symbol;Acc:MGI:3780953]
2210011C24Rik	3.39681	6.31937e-10	1.84919e-07	1	1	RIKEN cDNA 2210011C24 gene [Source:MGI Symbol;Acc:MGI:1917384]
Atf3	7.42452	7.87767e-10	2.2625e-07	1	1	activating transcription factor 3 [Source:MGI Symbol;Acc:MGI:109384]
Parp9	2.84759	1.04256e-09	2.93984e-07	1	1	poly (ADP-ribose) polymerase family, member 9 [Source:MGI Symbol;Acc:MGI:1933117]
H2-D1	3.1213	1.14588e-09	3.17349e-07	1	1	histocompatibility 2, D region locus 1 [Source:MGI Symbol;Acc:MGI:95896]
Dct	3.49977	1.3141e-09	3.57549e-07	1	1	dopachrome tautomerase [Source:MGI Symbol;Acc:MGI:102563]
Sp110	3.72445	1.38446e-09	3.702e-07	1	1	Sp110 nuclear body protein [Source:MGI Symbol;Acc:MGI:1923364]
Rgs10	4.88415	1.75468e-09	4.61243e-07	1	1	regulator of G-protein signalling 10 [Source:MGI Symbol;Acc:MGI:1915115]
Slc11a1	5.53723	2.01242e-09	5.19666e-07	1	1	solute carrier family 11 (proton-coupled divalent metal ion transporters), member 1 [Source:MGI Symbol;Acc:MGI:1345275]
Nhlrc4	-6.72191	2.04395e-09	5.19666e-07	-1	-1	NHL repeat containing 4 [Source:MGI Symbol;Acc:MGI:3687200]
Crip1	2.61374	2.42541e-09	6.06704e-07	1	1	cysteine-rich protein 1 (intestinal) [Source:MGI Symbol;Acc:MGI:88501]
Siglech	4.60254	3.26473e-09	7.99677e-07	1	1	sialic acid binding Ig-like lectin H [Source:MGI Symbol;Acc:MGI:2443256]
Map1b	1.79683	3.29997e-09	7.99677e-07	1	1	microtubule-associated protein 1B [Source:MGI Symbol;Acc:MGI:1306778]
Pim1	3.89528	3.99589e-09	9.5342e-07	1	1	proviral integration site 1 [Source:MGI Symbol;Acc:MGI:97584]
Kctd4	-2.76406	4.10416e-09	9.64416e-07	-1	-1	potassium channel tetramerisation domain containing 4 [Source:MGI Symbol;Acc:MGI:1914766]
Tnfrsf12a	3.18814	5.33012e-09	1.2338e-06	1	1	tumor necrosis factor receptor superfamily, member 12a [Source:MGI Symbol;Acc:MGI:1351484]
B2m	3.61972	6.52422e-09	1.488e-06	1	1	beta-2 microglobulin [Source:MGI Symbol;Acc:MGI:88127]
Ddit3	2.63647	8.1305e-09	1.81225e-06	1	1	DNA-damage inducible transcript 3 [Source:MGI Symbol;Acc:MGI:109247]
Psmb8	4.25661	8.17961e-09	1.81225e-06	1	1	proteasome (prosome, macropain) subunit, beta type 8 (large multifunctional peptidase 7) [Source:MGI Symbol;Acc:MGI:1346527]
Hhex	3.89769	1.01273e-08	2.21217e-06	1	1	hematopoietically expressed homeobox [Source:MGI Symbol;Acc:MGI:96086]
Ly86	6.32668	1.2081e-08	2.60229e-06	1	1	lymphocyte antigen 86 [Source:MGI Symbol;Acc:MGI:1321404]
Abca8b	-3.69701	1.38384e-08	2.94e-06	-1	-1	ATP-binding cassette, sub-family A (ABC1), member 8b [Source:MGI Symbol;Acc:MGI:1351668]
Rtp4	3.2689	1.71265e-08	3.5894e-06	1	1	receptor transporter protein 4 [Source:MGI Symbol;Acc:MGI:1915025]
Ly6e	3.46316	2.15986e-08	4.46631e-06	1	1	lymphocyte antigen 6 complex, locus E [Source:MGI Symbol;Acc:MGI:106651]
Ifitm3	3.39161	2.73459e-08	5.58035e-06	1	1	interferon induced transmembrane protein 3 [Source:MGI Symbol;Acc:MGI:1913391]
Arrdc3	-2.19721	2.87313e-08	5.78692e-06	-1	-1	arrestin domain containing 3 [Source:MGI Symbol;Acc:MGI:2145242]
Capg	3.54378	3.14041e-08	6.24419e-06	1	1	capping protein (actin filament), gelsolin-like [Source:MGI Symbol;Acc:MGI:1098259]
Il6ra	3.79444	3.64289e-08	7.15159e-06	1	1	interleukin 6 receptor, alpha [Source:MGI Symbol;Acc:MGI:105304]
Iigp1	3.87053	3.83518e-08	7.43498e-06	1	1	interferon inducible GTPase 1 [Source:MGI Symbol;Acc:MGI:1926259]
Krt18	3.13311	4.75406e-08	9.10256e-06	1	1	keratin 18 [Source:MGI Symbol;Acc:MGI:96692]
Tcea3	4.11523	4.94851e-08	9.35931e-06	1	1	transcription elongation factor A (SII), 3 [Source:MGI Symbol;Acc:MGI:1196908]
Lgals3bp	2.93081	5.50323e-08	1.02831e-05	1	1	lectin, galactoside-binding, soluble, 3 binding protein [Source:MGI Symbol;Acc:MGI:99554]
Bace2	2.71639	6.35948e-08	1.17416e-05	1	1	beta-site APP-cleaving enzyme 2 [Source:MGI Symbol;Acc:MGI:1860440]
Slfn5	2.64859	6.72595e-08	1.22721e-05	1	1	schlafen 5 [Source:MGI Symbol;Acc:MGI:1329004]
Cnp	-2.30376	7.14875e-08	1.28919e-05	-1	-1	2',3'-cyclic nucleotide 3' phosphodiesterase [Source:MGI Symbol;Acc:MGI:88437]
Cyba	3.88845	8.55221e-08	1.52455e-05	1	1	cytochrome b-245, alpha polypeptide [Source:MGI Symbol;Acc:MGI:1316658]
Anxa5	1.57674	1.08505e-07	1.91228e-05	1	1	annexin A5 [Source:MGI Symbol;Acc:MGI:106008]
Fcer1g	5.68709	1.12367e-07	1.95808e-05	1	1	Fc receptor, IgE, high affinity I, gamma polypeptide [Source:MGI Symbol;Acc:MGI:95496]
Nmral1	-2.23882	1.16808e-07	1.99992e-05	-1	-1	NmrA-like family domain containing 1 [Source:MGI Symbol;Acc:MGI:1915074]
Gm42528	-6.25778	1.17347e-07	1.99992e-05	-1	-1	predicted gene 42528 [Source:MGI Symbol;Acc:MGI:5662665]
Fam178b	3.32124	1.26115e-07	2.126e-05	1	1	family with sequence similarity 178, member B [Source:MGI Symbol;Acc:MGI:3026913]
Stra6	2.7857	1.33232e-07	2.22182e-05	1	1	stimulated by retinoic acid gene 6 [Source:MGI Symbol;Acc:MGI:107742]
Irf9	2.19701	1.43165e-07	2.36208e-05	1	1	interferon regulatory factor 9 [Source:MGI Symbol;Acc:MGI:107587]
Gna15	6.24791	1.45613e-07	2.37717e-05	1	1	guanine nucleotide binding protein, alpha 15 [Source:MGI Symbol;Acc:MGI:95770]
Plcb2	3.82218	1.57006e-07	2.53647e-05	1	1	phospholipase C, beta 2 [Source:MGI Symbol;Acc:MGI:107465]
Lpar1	-2.43895	1.69376e-07	2.7081e-05	-1	-1	lysophosphatidic acid receptor 1 [Source:MGI Symbol;Acc:MGI:108429]
Socs3	3.10078	1.74446e-07	2.76069e-05	1	1	suppressor of cytokine signaling 3 [Source:MGI Symbol;Acc:MGI:1201791]
Gbp3	2.89808	1.8864e-07	2.93943e-05	1	1	guanylate binding protein 3 [Source:MGI Symbol;Acc:MGI:1926263]
Gm37474	3.07286	1.8953e-07	2.93943e-05	1	1	predicted gene, 37474 [Source:MGI Symbol;Acc:MGI:5610702]
Gm43684	5.41532	2.16698e-07	3.32749e-05	1	1	predicted gene 43684 [Source:MGI Symbol;Acc:MGI:5663821]
Gdf15	5.60672	2.30028e-07	3.48794e-05	1	1	growth differentiation factor 15 [Source:MGI Symbol;Acc:MGI:1346047]
Igtp	2.8698	2.33777e-07	3.48794e-05	1	1	interferon gamma induced GTPase [Source:MGI Symbol;Acc:MGI:107729]
2900026A02Rik	2.81277	2.33893e-07	3.48794e-05	1	1	RIKEN cDNA 2900026A02 gene [Source:MGI Symbol;Acc:MGI:1920194]
Ncf1	4.96622	2.38584e-07	3.524e-05	1	1	neutrophil cytosolic factor 1 [Source:MGI Symbol;Acc:MGI:97283]
C1qa	5.80199	2.42713e-07	3.55116e-05	1	1	complement component 1, q subcomponent, alpha polypeptide [Source:MGI Symbol;Acc:MGI:88223]
Crip2	1.80703	2.5435e-07	3.68665e-05	1	1	cysteine rich protein 2 [Source:MGI Symbol;Acc:MGI:1915587]
Aif1	5.654	2.6388e-07	3.78937e-05	1	1	allograft inflammatory factor 1 [Source:MGI Symbol;Acc:MGI:1343098]
A230001M10Rik	-2.83507	2.66457e-07	3.79127e-05	-1	-1	RIKEN cDNA A230001M10 gene [Source:MGI Symbol;Acc:MGI:2443043]
Serpina3n	2.189	2.79829e-07	3.94533e-05	1	1	serine (or cysteine) peptidase inhibitor, clade A, member 3N [Source:MGI Symbol;Acc:MGI:105045]
Ephx1	1.62719	2.83494e-07	3.961e-05	1	1	epoxide hydrolase 1, microsomal [Source:MGI Symbol;Acc:MGI:95405]
Stat1	2.09415	3.15941e-07	4.37493e-05	1	1	signal transducer and activator of transcription 1 [Source:MGI Symbol;Acc:MGI:103063]
Cfap126	4.01861	3.23908e-07	4.44557e-05	1	1	cilia and flagella associated protein 126 [Source:MGI Symbol;Acc:MGI:1922722]
Nostrin	2.96971	3.75583e-07	5.10958e-05	1	1	nitric oxide synthase trafficker [Source:MGI Symbol;Acc:MGI:3606242]
Nap1l5	-1.68318	3.84934e-07	5.19126e-05	-1	-1	nucleosome assembly protein 1-like 5 [Source:MGI Symbol;Acc:MGI:1923555]
Klk6	2.21252	3.93199e-07	5.257e-05	1	1	kallikrein related-peptidase 6 [Source:MGI Symbol;Acc:MGI:1343166]
Ier2	2.34144	4.16575e-07	5.52193e-05	1	1	immediate early response 2 [Source:MGI Symbol;Acc:MGI:104815]
Cracr2b	2.58934	4.33914e-07	5.70303e-05	1	1	calcium release activated channel regulator 2B [Source:MGI Symbol;Acc:MGI:2446129]
Hmgb1-ps8	4.40617	4.48203e-07	5.84133e-05	1	1	high mobility group box 1, pseudogene 8 [Source:MGI Symbol;Acc:MGI:96114]
1700023B13Rik	5.47246	4.66984e-07	6.03538e-05	1	1	RIKEN cDNA 1700023B13 gene [Source:MGI Symbol;Acc:MGI:1920529]
Gm26834	6.08052	5.42505e-07	6.9192e-05	1	1	predicted gene, 26834 [Source:MGI Symbol;Acc:MGI:5477328]
Ebf1	2.73942	5.44292e-07	6.9192e-05	1	1	early B cell factor 1 [Source:MGI Symbol;Acc:MGI:95275]
Rsph1	2.75191	5.6973e-07	7.1837e-05	1	1	radial spoke head 1 homolog (Chlamydomonas) [Source:MGI Symbol;Acc:MGI:1194909]
Fam111a	5.02481	6.20913e-07	7.76591e-05	1	1	family with sequence similarity 111, member A [Source:MGI Symbol;Acc:MGI:1915508]
Ppp1r15a	2.32391	6.54676e-07	8.12269e-05	1	1	protein phosphatase 1, regulatory subunit 15A [Source:MGI Symbol;Acc:MGI:1927072]
Opalin	-2.7129	6.77095e-07	8.31877e-05	-1	-1	oligodendrocytic myelin paranodal and inner loop protein [Source:MGI Symbol;Acc:MGI:2657025]
Tagln2	2.60963	6.81207e-07	8.31877e-05	1	1	transgelin 2 [Source:MGI Symbol;Acc:MGI:1312985]
Mef2c	2.70764	6.94463e-07	8.41439e-05	1	1	myocyte enhancer factor 2C [Source:MGI Symbol;Acc:MGI:99458]
Ltc4s	3.57873	7.06413e-07	8.49284e-05	1	1	leukotriene C4 synthase [Source:MGI Symbol;Acc:MGI:107498]
Irf7	3.397	7.55514e-07	9.01328e-05	1	1	interferon regulatory factor 7 [Source:MGI Symbol;Acc:MGI:1859212]
Phlda1	2.86444	7.90296e-07	9.35626e-05	1	1	pleckstrin homology like domain, family A, member 1 [Source:MGI Symbol;Acc:MGI:1096880]
Lamc3	3.6655	8.89056e-07	0.000104457	1	1	laminin gamma 3 [Source:MGI Symbol;Acc:MGI:1344394]
Ifit3b	3.02367	9.25395e-07	0.000107909	1	1	interferon-induced protein with tetratricopeptide repeats 3B [Source:MGI Symbol;Acc:MGI:3698419]
Ccdc88b	3.40545	9.70222e-07	0.00011226	1	1	coiled-coil domain containing 88B [Source:MGI Symbol;Acc:MGI:1925567]
Vim	2.5437	9.7718e-07	0.00011226	1	1	vimentin [Source:MGI Symbol;Acc:MGI:98932]
Emp3	3.08391	1.00524e-06	0.000114634	1	1	epithelial membrane protein 3 [Source:MGI Symbol;Acc:MGI:1098729]
Spock2	2.97556	1.13353e-06	0.00012832	1	1	sparc/osteonectin, cwcv and kazal-like domains proteoglycan 2 [Source:MGI Symbol;Acc:MGI:1891351]
Lyl1	4.53751	1.15874e-06	0.000130224	1	1	lymphoblastomic leukemia 1 [Source:MGI Symbol;Acc:MGI:96891]
Slc44a1	-2.24525	1.20176e-06	0.000134087	-1	-1	solute carrier family 44, member 1 [Source:MGI Symbol;Acc:MGI:2140592]
Arhgdib	3.60883	1.29137e-06	0.00014209	1	1	Rho, GDP dissociation inhibitor (GDI) beta [Source:MGI Symbol;Acc:MGI:101940]
Ifi27	1.53666	1.30952e-06	0.00014209	1	1	interferon, alpha-inducible protein 27 [Source:MGI Symbol;Acc:MGI:1277180]
Junb	2.62775	1.31774e-06	0.00014209	1	1	jun B proto-oncogene [Source:MGI Symbol;Acc:MGI:96647]
Slc8a3	-5.1288	1.31881e-06	0.00014209	-1	-1	solute carrier family 8 (sodium/calcium exchanger), member 3 [Source:MGI Symbol;Acc:MGI:107976]
Clgn	2.38382	1.31929e-06	0.00014209	1	1	calmegin [Source:MGI Symbol;Acc:MGI:107472]
Trem2	5.84626	1.42677e-06	0.000152606	1	1	triggering receptor expressed on myeloid cells 2 [Source:MGI Symbol;Acc:MGI:1913150]
Elk3	2.81594	1.49442e-06	0.000158747	1	1	ELK3, member of ETS oncogene family [Source:MGI Symbol;Acc:MGI:101762]
Gmfg	6.39835	1.53001e-06	0.000161421	1	1	glia maturation factor, gamma [Source:MGI Symbol;Acc:MGI:1927135]
Faim2	-2.07847	1.64047e-06	0.000171905	-1	-1	Fas apoptotic inhibitory molecule 2 [Source:MGI Symbol;Acc:MGI:1919643]
Tyrobp	5.46453	1.68473e-06	0.000175359	1	1	TYRO protein tyrosine kinase binding protein [Source:MGI Symbol;Acc:MGI:1277211]
Rsad2	2.45788	1.71819e-06	0.000177649	1	1	radical S-adenosyl methionine domain containing 2 [Source:MGI Symbol;Acc:MGI:1929628]
Mecom	2.80712	1.74547e-06	0.000179275	1	1	MDS1 and EVI1 complex locus [Source:MGI Symbol;Acc:MGI:95457]
Lgals9	3.27424	2.11305e-06	0.0002156	1	1	lectin, galactose binding, soluble 9 [Source:MGI Symbol;Acc:MGI:109496]
C1qc	5.8047	2.17998e-06	0.000220976	1	1	complement component 1, q subcomponent, C chain [Source:MGI Symbol;Acc:MGI:88225]
Cdkn1c	1.9506	2.20101e-06	0.000221659	1	1	cyclin-dependent kinase inhibitor 1C (P57) [Source:MGI Symbol;Acc:MGI:104564]
Nupr1	2.19552	2.29455e-06	0.000229588	1	1	nuclear protein transcription regulator 1 [Source:MGI Symbol;Acc:MGI:1891834]
Tgtp1	3.17705	2.35038e-06	0.000233667	1	1	T cell specific GTPase 1 [Source:MGI Symbol;Acc:MGI:98734]
C1qb	5.79535	2.53777e-06	0.00025069	1	1	complement component 1, q subcomponent, beta polypeptide [Source:MGI Symbol;Acc:MGI:88224]
Gnai1	-1.90259	2.5897e-06	0.0002542	-1	-1	guanine nucleotide binding protein (G protein), alpha inhibiting 1 [Source:MGI Symbol;Acc:MGI:95771]
Oasl1	2.8068	2.63737e-06	0.000257251	1	1	2'-5' oligoadenylate synthetase-like 1 [Source:MGI Symbol;Acc:MGI:2180849]
Cd53	4.11551	2.87342e-06	0.000278524	1	1	CD53 antigen [Source:MGI Symbol;Acc:MGI:88341]
Klf10	2.24829	3.15104e-06	0.000303538	1	1	Kruppel-like factor 10 [Source:MGI Symbol;Acc:MGI:1101353]
Sv2a	-2.07509	3.18311e-06	0.000303984	-1	-1	synaptic vesicle glycoprotein 2 a [Source:MGI Symbol;Acc:MGI:1927139]
Syt4	3.46117	3.19488e-06	0.000303984	1	1	synaptotagmin IV [Source:MGI Symbol;Acc:MGI:101759]
Rnf125	2.71372	3.23017e-06	0.000305468	1	1	ring finger protein 125 [Source:MGI Symbol;Acc:MGI:1914914]
Rcsd1	3.00965	3.25069e-06	0.000305545	1	1	RCSD domain containing 1 [Source:MGI Symbol;Acc:MGI:2676394]
Cfh	3.15505	3.63514e-06	0.000339623	1	1	complement component factor h [Source:MGI Symbol;Acc:MGI:88385]
Itgam	3.75466	4.04591e-06	0.000375737	1	1	integrin alpha M [Source:MGI Symbol;Acc:MGI:96607]
Gm32122	5.10113	4.17946e-06	0.000385829	1	1	predicted gene, 32122 [Source:MGI Symbol;Acc:MGI:5591281]
Mx2	2.63836	4.25774e-06	0.00039073	1	1	MX dynamin-like GTPase 2 [Source:MGI Symbol;Acc:MGI:97244]
Trim30a	3.3576	4.44058e-06	0.000405112	1	1	tripartite motif-containing 30A [Source:MGI Symbol;Acc:MGI:98178]
Dcdc5	-4.40372	4.59632e-06	0.000416867	-1	-1	doublecortin domain containing 5 [Source:MGI Symbol;Acc:MGI:3045363]
Fcgr3	5.21079	4.79889e-06	0.000432709	1	1	Fc receptor, IgG, low affinity III [Source:MGI Symbol;Acc:MGI:95500]
Rasgrf1	-1.98824	4.94049e-06	0.000442902	-1	-1	RAS protein-specific guanine nucleotide-releasing factor 1 [Source:MGI Symbol;Acc:MGI:99694]
Desi1	-2.14376	5.13591e-06	0.000457775	-1	-1	desumoylating isopeptidase 1 [Source:MGI Symbol;Acc:MGI:106313]
Cp	2.00282	5.23554e-06	0.000463989	1	1	ceruloplasmin [Source:MGI Symbol;Acc:MGI:88476]
Srgn	2.86828	5.38575e-06	0.000474589	1	1	serglycin [Source:MGI Symbol;Acc:MGI:97756]
Scgb3a1	6.69955	5.58159e-06	0.000489067	1	1	secretoglobin, family 3A, member 1 [Source:MGI Symbol;Acc:MGI:1915912]
Omg	-1.77574	6.03212e-06	0.000525574	-1	-1	oligodendrocyte myelin glycoprotein [Source:MGI Symbol;Acc:MGI:106586]
Igfbp7	2.53566	6.15787e-06	0.000533533	1	1	insulin-like growth factor binding protein 7 [Source:MGI Symbol;Acc:MGI:1352480]
Ahnak	2.46252	6.26697e-06	0.000539969	1	1	AHNAK nucleoprotein (desmoyokin) [Source:MGI Symbol;Acc:MGI:1316648]
Fam43a	2.71605	6.31615e-06	0.0005412	1	1	family with sequence similarity 43, member A [Source:MGI Symbol;Acc:MGI:2676309]
Cd68	5.49271	6.35987e-06	0.000541952	1	1	CD68 antigen [Source:MGI Symbol;Acc:MGI:88342]
Ecscr	3.31864	6.54324e-06	0.000554531	1	1	endothelial cell surface expressed chemotaxis and apoptosis regulator [Source:MGI Symbol;Acc:MGI:1915795]
Rnase4	3.5749	6.78856e-06	0.000572195	1	1	ribonuclease, RNase A family 4 [Source:MGI Symbol;Acc:MGI:1926217]
Ctss	5.74184	6.86917e-06	0.000575859	1	1	cathepsin S [Source:MGI Symbol;Acc:MGI:107341]
Gpr183	4.46279	7.74604e-06	0.000645878	1	1	G protein-coupled receptor 183 [Source:MGI Symbol;Acc:MGI:2442034]
Gpr84	4.75442	7.83375e-06	0.000649524	1	1	G protein-coupled receptor 84 [Source:MGI Symbol;Acc:MGI:1934129]
Sp100	2.55549	7.87352e-06	0.000649524	1	1	nuclear antigen Sp100 [Source:MGI Symbol;Acc:MGI:109561]
Ap1s2	1.71737	7.93798e-06	0.000651376	1	1	adaptor-related protein complex 1, sigma 2 subunit [Source:MGI Symbol;Acc:MGI:1889383]
Folh1	-1.57438	8.0887e-06	0.00066025	-1	-1	folate hydrolase 1 [Source:MGI Symbol;Acc:MGI:1858193]
Pck2	1.74101	8.18751e-06	0.000664818	1	1	phosphoenolpyruvate carboxykinase 2 (mitochondrial) [Source:MGI Symbol;Acc:MGI:1860456]
Slc38a5	2.50877	8.40341e-06	0.000678794	1	1	solute carrier family 38, member 5 [Source:MGI Symbol;Acc:MGI:2148066]
Shisa8	-2.0606	8.46307e-06	0.000680071	-1	-1	shisa family member 8 [Source:MGI Symbol;Acc:MGI:2146080]
Ablim2	-1.91532	9.27154e-06	0.000741197	-1	-1	actin-binding LIM protein 2 [Source:MGI Symbol;Acc:MGI:2385758]
Gimap6	2.93087	9.4e-06	0.000742351	1	1	GTPase, IMAP family member 6 [Source:MGI Symbol;Acc:MGI:1918876]
Hk2	3.64902	9.42087e-06	0.000742351	1	1	hexokinase 2 [Source:MGI Symbol;Acc:MGI:1315197]
Irgm1	2.57877	9.42957e-06	0.000742351	1	1	immunity-related GTPase family M member 1 [Source:MGI Symbol;Acc:MGI:107567];immunity-related GTPase family M member 1 [Source:NCBI gene;Acc:15944]
Gm33680	-2.74839	9.56958e-06	0.000747854	-1	-1	predicted gene, 33680 [Source:MGI Symbol;Acc:MGI:5592839]
Ncf2	2.71094	9.5959e-06	0.000747854	1	1	neutrophil cytosolic factor 2 [Source:MGI Symbol;Acc:MGI:97284]
Fcgr2b	3.66337	9.67082e-06	0.000749924	1	1	Fc receptor, IgG, low affinity IIb [Source:MGI Symbol;Acc:MGI:95499]
Gpr61	-3.99589	9.79106e-06	0.000755471	-1	-1	G protein-coupled receptor 61 [Source:MGI Symbol;Acc:MGI:2441719]
Gm28609	3.14809	1.00447e-05	0.000771207	1	1	predicted gene 28609 [Source:MGI Symbol;Acc:MGI:5579315]
Ly6a	2.84407	1.01151e-05	0.000772781	1	1	lymphocyte antigen 6 complex, locus A [Source:MGI Symbol;Acc:MGI:107527]
Dock8	4.14533	1.03589e-05	0.00078753	1	1	dedicator of cytokinesis 8 [Source:MGI Symbol;Acc:MGI:1921396]
Lmo2	2.72452	1.10456e-05	0.00083564	1	1	LIM domain only 2 [Source:MGI Symbol;Acc:MGI:102811]
A330076C08Rik	-1.61047	1.12237e-05	0.000844513	-1	-1	RIKEN cDNA A330076C08 gene [Source:MGI Symbol;Acc:MGI:2443693]
Psmb9	3.66435	1.13034e-05	0.000844513	1	1	proteasome (prosome, macropain) subunit, beta type 9 (large multifunctional peptidase 2) [Source:MGI Symbol;Acc:MGI:1346526]
Tgm2	2.44194	1.13262e-05	0.000844513	1	1	transglutaminase 2, C polypeptide [Source:MGI Symbol;Acc:MGI:98731]
Tmem88	2.95136	1.21251e-05	0.000899755	1	1	transmembrane protein 88 [Source:MGI Symbol;Acc:MGI:1914270]
Cgnl1	2.21761	1.2295e-05	0.000908014	1	1	cingulin-like 1 [Source:MGI Symbol;Acc:MGI:1915428]
Rapsn	3.78052	1.23681e-05	0.000909085	1	1	receptor-associated protein of the synapse [Source:MGI Symbol;Acc:MGI:99422]
Enoph1	-1.93442	1.28195e-05	0.000937821	-1	-1	enolase-phosphatase 1 [Source:MGI Symbol;Acc:MGI:1915120]
Grap	2.85101	1.34359e-05	0.000978298	1	1	GRB2-related adaptor protein [Source:MGI Symbol;Acc:MGI:1918770]
Fli1	2.9029	1.35293e-05	0.000980494	1	1	Friend leukemia integration 1 [Source:MGI Symbol;Acc:MGI:95554]
H2-T23	2.96731	1.37676e-05	0.000990676	1	1	histocompatibility 2, T region locus 23 [Source:MGI Symbol;Acc:MGI:95957]
Car13	-6.65467	1.37975e-05	0.000990676	-1	-1	carbonic anhydrase 13 [Source:MGI Symbol;Acc:MGI:1931322]
Cyb5r3	1.61819	1.39391e-05	0.00099566	1	1	cytochrome b5 reductase 3 [Source:MGI Symbol;Acc:MGI:94893]
S100a11	2.76024	1.39954e-05	0.00099566	1	1	S100 calcium binding protein A11 [Source:MGI Symbol;Acc:MGI:1338798]
Laptm5	5.13399	1.43515e-05	0.00101634	1	1	lysosomal-associated protein transmembrane 5 [Source:MGI Symbol;Acc:MGI:108046]
Phf11d	5.55654	1.58618e-05	0.00111819	1	1	PHD finger protein 11D [Source:MGI Symbol;Acc:MGI:1277133]
Cdkn2b	3.60816	1.837e-05	0.00128914	1	1	cyclin dependent kinase inhibitor 2B [Source:MGI Symbol;Acc:MGI:104737]
Eif4e3	1.87774	1.88625e-05	0.00131774	1	1	eukaryotic translation initiation factor 4E member 3 [Source:MGI Symbol;Acc:MGI:1914142]
C4b	2.43349	1.9556e-05	0.00136006	1	1	complement component 4B (Chido blood group) [Source:MGI Symbol;Acc:MGI:88228]
Lpxn	4.49038	1.99132e-05	0.00137872	1	1	leupaxin [Source:MGI Symbol;Acc:MGI:2147677]
Irf5	3.61212	2.0348e-05	0.00140256	1	1	interferon regulatory factor 5 [Source:MGI Symbol;Acc:MGI:1350924]
AU020206	2.96246	2.05754e-05	0.00141196	1	1	expressed sequence AU020206 [Source:MGI Symbol;Acc:MGI:2142134]
Anxa3	2.6282	2.06997e-05	0.00141424	1	1	annexin A3 [Source:MGI Symbol;Acc:MGI:1201378]
Inka1	2.70687	2.08721e-05	0.00141976	1	1	inka box actin regulator 1 [Source:MGI Symbol;Acc:MGI:1915426]
Prdm5	-1.74505	2.10415e-05	0.00142504	-1	-1	PR domain containing 5 [Source:MGI Symbol;Acc:MGI:1918029]
Hmgcs1	-1.14626	2.16187e-05	0.00145776	-1	-1	3-hydroxy-3-methylglutaryl-Coenzyme A synthase 1 [Source:MGI Symbol;Acc:MGI:107592]
Pcyt1b	-1.94067	2.17818e-05	0.0014624	-1	-1	phosphate cytidylyltransferase 1, choline, beta isoform [Source:MGI Symbol;Acc:MGI:2147987]
Vwf	2.30837	2.19702e-05	0.00146869	1	1	Von Willebrand factor [Source:MGI Symbol;Acc:MGI:98941]
Pxylp1	2.11919	2.22533e-05	0.00148123	1	1	2-phosphoxylose phosphatase 1 [Source:MGI Symbol;Acc:MGI:2442444]
Pcp4l1	2.20366	2.34067e-05	0.00155135	1	1	Purkinje cell protein 4-like 1 [Source:MGI Symbol;Acc:MGI:1913675]
Rps19	2.02755	2.39755e-05	0.00158099	1	1	ribosomal protein S19 [Source:MGI Symbol;Acc:MGI:1333780]
F11r	3.27055	2.40579e-05	0.00158099	1	1	F11 receptor [Source:MGI Symbol;Acc:MGI:1321398]
Gnas	2.16399	2.42312e-05	0.00158566	1	1	GNAS (guanine nucleotide binding protein, alpha stimulating) complex locus [Source:MGI Symbol;Acc:MGI:95777]
Fgd2	4.25612	2.43775e-05	0.00158853	1	1	FYVE, RhoGEF and PH domain containing 2 [Source:MGI Symbol;Acc:MGI:1347084]
Abcb1a	2.45549	2.45065e-05	0.00159026	1	1	ATP-binding cassette, sub-family B (MDR/TAP), member 1A [Source:MGI Symbol;Acc:MGI:97570]
Cd37	4.23887	2.49527e-05	0.00160644	1	1	CD37 antigen [Source:MGI Symbol;Acc:MGI:88330]
Ccn2	3.82158	2.49904e-05	0.00160644	1	1	cellular communication network factor 2 [Source:MGI Symbol;Acc:MGI:95537]
Jph4	-2.28271	2.50666e-05	0.00160644	-1	-1	junctophilin 4 [Source:MGI Symbol;Acc:MGI:2443113]
Grrp1	2.65138	2.52711e-05	0.00161288	1	1	glycine/arginine rich protein 1 [Source:MGI Symbol;Acc:MGI:1919940]
Rgs2	2.66728	2.85638e-05	0.00181555	1	1	regulator of G-protein signaling 2 [Source:MGI Symbol;Acc:MGI:1098271]
Edil3	-1.9538	2.87868e-05	0.00182226	-1	-1	EGF-like repeats and discoidin I-like domains 3 [Source:MGI Symbol;Acc:MGI:1329025]
Ccl12	6.53998	2.9092e-05	0.0018341	1	1	chemokine (C-C motif) ligand 12 [Source:MGI Symbol;Acc:MGI:108224]
Klhl6	2.97647	3.04753e-05	0.00191353	1	1	kelch-like 6 [Source:MGI Symbol;Acc:MGI:2686922]
Lyz2	4.77843	3.31805e-05	0.00207498	1	1	lysozyme 2 [Source:MGI Symbol;Acc:MGI:96897]
Pcolce	2.37617	3.38647e-05	0.00210927	1	1	procollagen C-endopeptidase enhancer protein [Source:MGI Symbol;Acc:MGI:105099]
Crybb1	4.02521	3.41555e-05	0.00211887	1	1	crystallin, beta B1 [Source:MGI Symbol;Acc:MGI:104992]
Cxcl16	4.1398	3.63618e-05	0.00224675	1	1	chemokine (C-X-C motif) ligand 16 [Source:MGI Symbol;Acc:MGI:1932682]
Cmip	1.9635	3.6624e-05	0.00225398	1	1	c-Maf inducing protein [Source:MGI Symbol;Acc:MGI:1921690]
Gbp7	2.28922	3.74196e-05	0.00229384	1	1	guanylate binding protein 7 [Source:MGI Symbol;Acc:MGI:2444421]
Glrb	-1.47483	3.99332e-05	0.00243828	-1	-1	glycine receptor, beta subunit [Source:MGI Symbol;Acc:MGI:95751]
Slc7a1	2.45213	4.01687e-05	0.00244305	1	1	solute carrier family 7 (cationic amino acid transporter, y+ system), member 1 [Source:MGI Symbol;Acc:MGI:88117]
Psmb10	1.88913	4.07707e-05	0.00246997	1	1	proteasome (prosome, macropain) subunit, beta type 10 [Source:MGI Symbol;Acc:MGI:1096380]
H2-K1	2.15932	4.16381e-05	0.0025127	1	1	histocompatibility 2, K1, K region [Source:MGI Symbol;Acc:MGI:95904]
Isg15	3.27295	4.40585e-05	0.00264846	1	1	ISG15 ubiquitin-like modifier [Source:MGI Symbol;Acc:MGI:1855694]
Cbfa2t3	3.10381	4.4336e-05	0.00265485	1	1	CBFA2/RUNX1 translocation partner 3 [Source:MGI Symbol;Acc:MGI:1338013]
Tram1l1	-1.29461	4.48982e-05	0.00267572	-1	-1	translocation associated membrane protein 1-like 1 [Source:MGI Symbol;Acc:MGI:2443503]
9330182L06Rik	-1.4828	4.50295e-05	0.00267572	-1	-1	RIKEN cDNA 9330182L06 gene [Source:MGI Symbol;Acc:MGI:2443264]
Ckap2l	2.71673	4.70878e-05	0.00278735	1	1	cytoskeleton associated protein 2-like [Source:MGI Symbol;Acc:MGI:1917716]
Gstp2	2.25344	4.7444e-05	0.00279775	1	1	glutathione S-transferase, pi 2 [Source:MGI Symbol;Acc:MGI:95864]
Cd82	-1.595	4.78889e-05	0.00280587	-1	-1	CD82 antigen [Source:MGI Symbol;Acc:MGI:104651]
Creb3l1	2.28612	4.79434e-05	0.00280587	1	1	cAMP responsive element binding protein 3-like 1 [Source:MGI Symbol;Acc:MGI:1347062]
Rbpms	2.25723	4.97112e-05	0.00289839	1	1	RNA binding protein gene with multiple splicing [Source:MGI Symbol;Acc:MGI:1334446]
Cldn5	2.42815	5.01498e-05	0.00291301	1	1	claudin 5 [Source:MGI Symbol;Acc:MGI:1276112]
Morf4l2	1.34381	5.10574e-05	0.00295466	1	1	mortality factor 4 like 2 [Source:MGI Symbol;Acc:MGI:1927167]
Etl4	3.37216	5.16561e-05	0.00297616	1	1	enhancer trap locus 4 [Source:MGI Symbol;Acc:MGI:95454]
Parp14	3.20972	5.18127e-05	0.00297616	1	1	poly (ADP-ribose) polymerase family, member 14 [Source:MGI Symbol;Acc:MGI:1919489]
Sp140	3.17343	5.24273e-05	0.00300035	1	1	Sp140 nuclear body protein [Source:MGI Symbol;Acc:MGI:3702467]
Olfml1	-1.70624	5.29267e-05	0.0030178	-1	-1	olfactomedin-like 1 [Source:MGI Symbol;Acc:MGI:2679264]
Sox8	-1.44036	5.32044e-05	0.00302251	-1	-1	SRY (sex determining region Y)-box 8 [Source:MGI Symbol;Acc:MGI:98370]
Cavin1	2.38706	5.34762e-05	0.00302687	1	1	caveolae associated 1 [Source:MGI Symbol;Acc:MGI:1277968]
Tmsb10	2.45532	5.59537e-05	0.00314157	1	1	thymosin, beta 10 [Source:MGI Symbol;Acc:MGI:109146]
Gm42686	4.59932	5.60149e-05	0.00314157	1	1	predicted gene 42686 [Source:MGI Symbol;Acc:MGI:5662823]
Usp35	1.58703	5.61104e-05	0.00314157	1	1	ubiquitin specific peptidase 35 [Source:MGI Symbol;Acc:MGI:2685339]
Fmo2	4.36599	5.70331e-05	0.00318175	1	1	flavin containing monooxygenase 2 [Source:MGI Symbol;Acc:MGI:1916776]
Megf6	2.60517	5.78205e-05	0.00321411	1	1	multiple EGF-like-domains 6 [Source:MGI Symbol;Acc:MGI:1919351]
Pde1c	-1.60938	5.90808e-05	0.00327244	-1	-1	phosphodiesterase 1C [Source:MGI Symbol;Acc:MGI:108413]
Anxa2	1.81615	6.33342e-05	0.00349555	1	1	annexin A2 [Source:MGI Symbol;Acc:MGI:88246]
Adgrl4	2.35055	6.53374e-05	0.00358173	1	1	adhesion G protein-coupled receptor L4 [Source:MGI Symbol;Acc:MGI:2655562]
Ucp2	2.00752	6.53575e-05	0.00358173	1	1	uncoupling protein 2 (mitochondrial, proton carrier) [Source:MGI Symbol;Acc:MGI:109354]
Trpm2	3.87399	6.58431e-05	0.00359564	1	1	transient receptor potential cation channel, subfamily M, member 2 [Source:MGI Symbol;Acc:MGI:1351901]
Spock3	-5.46323	6.61239e-05	0.0035983	-1	-1	sparc/osteonectin, cwcv and kazal-like domains proteoglycan 3 [Source:MGI Symbol;Acc:MGI:1920152]
Gngt2	3.85825	6.88953e-05	0.003736	1	1	guanine nucleotide binding protein (G protein), gamma transducing activity polypeptide 2 [Source:MGI Symbol;Acc:MGI:893584]
Tmem88b	-1.72801	6.96986e-05	0.00376405	-1	-1	transmembrane protein 88B [Source:MGI Symbol;Acc:MGI:2444329]
Wdr86	3.73835	6.98978e-05	0.00376405	1	1	WD repeat domain 86 [Source:MGI Symbol;Acc:MGI:1915466]
Fam126a	-1.54016	7.15741e-05	0.00383887	-1	-1	family with sequence similarity 126, member A [Source:MGI Symbol;Acc:MGI:2149839]
C3ar1	5.77918	7.17824e-05	0.00383887	1	1	complement component 3a receptor 1 [Source:MGI Symbol;Acc:MGI:1097680]
Ttr	2.51709	7.2922e-05	0.00388642	1	1	transthyretin [Source:MGI Symbol;Acc:MGI:98865]
Arhgap25	3.35136	7.77122e-05	0.00412753	1	1	Rho GTPase activating protein 25 [Source:MGI Symbol;Acc:MGI:2443687]
Uchl1	1.56863	8.00768e-05	0.0042386	1	1	ubiquitin carboxy-terminal hydrolase L1 [Source:MGI Symbol;Acc:MGI:103149]
Gm23935	2.06256	8.09414e-05	0.00426979	1	1	predicted gene, 23935 [Source:MGI Symbol;Acc:MGI:5453712]
Cd52	8.01692	8.20457e-05	0.00431338	1	1	CD52 antigen [Source:MGI Symbol;Acc:MGI:1346088]
Grm3	-1.37548	8.26849e-05	0.00432949	-1	-1	glutamate receptor, metabotropic 3 [Source:MGI Symbol;Acc:MGI:1351340]
Vtn	2.06922	8.29105e-05	0.00432949	1	1	vitronectin [Source:MGI Symbol;Acc:MGI:98940]
Vmp1	-1.4987	8.41995e-05	0.00438205	-1	-1	vacuole membrane protein 1 [Source:MGI Symbol;Acc:MGI:1923159]
Fxyd5	2.47651	8.59841e-05	0.00444606	1	1	FXYD domain-containing ion transport regulator 5 [Source:MGI Symbol;Acc:MGI:1201785]
Ralb	1.45948	8.60028e-05	0.00444606	1	1	v-ral simian leukemia viral oncogene B [Source:MGI Symbol;Acc:MGI:1927244]
Pdgfb	2.42807	8.67669e-05	0.00447066	1	1	platelet derived growth factor, B polypeptide [Source:MGI Symbol;Acc:MGI:97528]
Mcam	-1.68553	8.95275e-05	0.00459762	-1	-1	melanoma cell adhesion molecule [Source:MGI Symbol;Acc:MGI:1933966]
Esyt1	1.87244	9.02193e-05	0.00461786	1	1	extended synaptotagmin-like protein 1 [Source:MGI Symbol;Acc:MGI:1344426]
Hspb1	2.48123	9.19505e-05	0.00469099	1	1	heat shock protein 1 [Source:MGI Symbol;Acc:MGI:96240]
H2-Q7	4.38751	9.22596e-05	0.00469133	1	1	histocompatibility 2, Q region locus 7 [Source:MGI Symbol;Acc:MGI:95936]
Dusp26	-1.84077	9.34558e-05	0.00472227	-1	-1	dual specificity phosphatase 26 (putative) [Source:MGI Symbol;Acc:MGI:1914209]
Cxcl12	2.36908	9.34772e-05	0.00472227	1	1	chemokine (C-X-C motif) ligand 12 [Source:MGI Symbol;Acc:MGI:103556]
Cav1	2.17542	9.56748e-05	0.0048176	1	1	caveolin 1, caveolae protein [Source:MGI Symbol;Acc:MGI:102709]
Inpp5d	3.56063	9.77235e-05	0.00489139	1	1	inositol polyphosphate-5-phosphatase D [Source:MGI Symbol;Acc:MGI:107357]
Rab11fip1	2.36986	9.79245e-05	0.00489139	1	1	RAB11 family interacting protein 1 (class I) [Source:MGI Symbol;Acc:MGI:1923017]
Selplg	5.20682	9.80863e-05	0.00489139	1	1	selectin, platelet (p-selectin) ligand [Source:MGI Symbol;Acc:MGI:106689]
Acvrl1	2.44913	9.9559e-05	0.00494891	1	1	activin A receptor, type II-like 1 [Source:MGI Symbol;Acc:MGI:1338946]
Zfp36	1.80973	0.000101081	0.00500853	1	1	zinc finger protein 36 [Source:MGI Symbol;Acc:MGI:99180]
Ppp1r18	3.01987	0.000102634	0.00506927	1	1	protein phosphatase 1, regulatory subunit 18 [Source:MGI Symbol;Acc:MGI:1923698]
Ptprb	2.07842	0.000104112	0.00511265	1	1	protein tyrosine phosphatase, receptor type, B [Source:MGI Symbol;Acc:MGI:97809]
1500015O10Rik	2.28575	0.000104172	0.00511265	1	1	RIKEN cDNA 1500015O10 gene [Source:MGI Symbol;Acc:MGI:1926146]
Psme1	2.04834	0.000106483	0.00520959	1	1	proteasome (prosome, macropain) activator subunit 1 (PA28 alpha) [Source:MGI Symbol;Acc:MGI:1096367]
Csf1r	4.62059	0.000109825	0.00531899	1	1	colony stimulating factor 1 receptor [Source:MGI Symbol;Acc:MGI:1339758]
Tmeff2	-2.02229	0.000110208	0.00531899	-1	-1	transmembrane protein with EGF-like and two follistatin-like domains 2 [Source:MGI Symbol;Acc:MGI:1861735]
Nckap1l	3.5867	0.000110466	0.00531899	1	1	NCK associated protein 1 like [Source:MGI Symbol;Acc:MGI:1926063]
Kcnj13	2.31019	0.000110483	0.00531899	1	1	potassium inwardly-rectifying channel, subfamily J, member 13 [Source:MGI Symbol;Acc:MGI:3781032]
Tpm2	2.26305	0.000110709	0.00531899	1	1	tropomyosin 2, beta [Source:MGI Symbol;Acc:MGI:98810]
2410006H16Rik	1.82818	0.000110777	0.00531899	1	1	RIKEN cDNA 2410006H16 gene [Source:MGI Symbol;Acc:MGI:1916471]
Utrn	1.49979	0.000113816	0.00544808	1	1	utrophin [Source:MGI Symbol;Acc:MGI:104631]
Cobl	-2.25092	0.000114462	0.00546213	-1	-1	cordon-bleu WH2 repeat [Source:MGI Symbol;Acc:MGI:105056]
Tmem173	3.44349	0.000115611	0.00550004	1	1	transmembrane protein 173 [Source:MGI Symbol;Acc:MGI:1919762]
Cmtm8	2.96636	0.000116122	0.00550743	1	1	CKLF-like MARVEL transmembrane domain containing 8 [Source:MGI Symbol;Acc:MGI:2447167]
Gria4	-2.59804	0.000116949	0.00552977	-1	-1	glutamate receptor, ionotropic, AMPA4 (alpha 4) [Source:MGI Symbol;Acc:MGI:95811]
Tap1	2.33522	0.000117792	0.0055527	1	1	transporter 1, ATP-binding cassette, sub-family B (MDR/TAP) [Source:MGI Symbol;Acc:MGI:98483]
Ifi30	2.93267	0.000119153	0.00559983	1	1	interferon gamma inducible protein 30 [Source:MGI Symbol;Acc:MGI:2137648];interferon gamma inducible protein 30 [Source:NCBI gene;Acc:65972]
1700037H04Rik	1.6214	0.000119585	0.00560314	1	1	RIKEN cDNA 1700037H04 gene [Source:MGI Symbol;Acc:MGI:1914576]
Lef1	2.24893	0.000120498	0.00562893	1	1	lymphoid enhancer binding factor 1 [Source:MGI Symbol;Acc:MGI:96770]
Prlr	2.50916	0.000121693	0.0056677	1	1	prolactin receptor [Source:MGI Symbol;Acc:MGI:97763]
Plek	3.0691	0.000123238	0.00570539	1	1	pleckstrin [Source:MGI Symbol;Acc:MGI:1860485]
Cmpk2	1.99681	0.000123238	0.00570539	1	1	cytidine monophosphate (UMP-CMP) kinase 2, mitochondrial [Source:MGI Symbol;Acc:MGI:99830]
Ehd4	1.95639	0.000125703	0.00580217	1	1	EH-domain containing 4 [Source:MGI Symbol;Acc:MGI:1919619]
Gm12577	-3.61578	0.000129867	0.00597658	-1	-1	predicted gene 12577 [Source:MGI Symbol;Acc:MGI:3651713]
Paqr5	2.30997	0.000130881	0.00600545	1	1	progestin and adipoQ receptor family member V [Source:MGI Symbol;Acc:MGI:1921340]
Lpcat2	2.54644	0.000132406	0.00605746	1	1	lysophosphatidylcholine acyltransferase 2 [Source:MGI Symbol;Acc:MGI:3606214]
Neil1	-1.26925	0.000137157	0.00625638	-1	-1	nei endonuclease VIII-like 1 (E. coli) [Source:MGI Symbol;Acc:MGI:1920024]
Lrrfip1	1.57864	0.000139139	0.00631399	1	1	leucine rich repeat (in FLII) interacting protein 1 [Source:MGI Symbol;Acc:MGI:1342770]
Mdga2	-1.07485	0.000139234	0.00631399	-1	-1	MAM domain containing glycosylphosphatidylinositol anchor 2 [Source:MGI Symbol;Acc:MGI:2444706]
Tapbp	1.7441	0.000140216	0.00633998	1	1	TAP binding protein [Source:MGI Symbol;Acc:MGI:1201689]
Esam	2.24606	0.000142884	0.00644184	1	1	endothelial cell-specific adhesion molecule [Source:MGI Symbol;Acc:MGI:1916774]
Lpl	6.90632	0.000149376	0.00670327	1	1	lipoprotein lipase [Source:MGI Symbol;Acc:MGI:96820]
Flt1	1.96825	0.000149547	0.00670327	1	1	FMS-like tyrosine kinase 1 [Source:MGI Symbol;Acc:MGI:95558]
Dcaf12l1	3.87364	0.000151719	0.00677345	1	1	DDB1 and CUL4 associated factor 12-like 1 [Source:MGI Symbol;Acc:MGI:2444462]
Hs3st1	-1.58204	0.000151987	0.00677345	-1	-1	heparan sulfate (glucosamine) 3-O-sulfotransferase 1 [Source:MGI Symbol;Acc:MGI:1201606]
Ramp2	2.289	0.000154111	0.00684846	1	1	receptor (calcitonin) activity modifying protein 2 [Source:MGI Symbol;Acc:MGI:1859650]
Ttll5	-1.49346	0.00015678	0.00694716	-1	-1	tubulin tyrosine ligase-like family, member 5 [Source:MGI Symbol;Acc:MGI:2443657]
Trim47	1.91719	0.00015741	0.00695519	1	1	tripartite motif-containing 47 [Source:MGI Symbol;Acc:MGI:1917374]
Art3	2.20755	0.000160336	0.00706433	1	1	ADP-ribosyltransferase 3 [Source:MGI Symbol;Acc:MGI:1202729]
Rab37	2.42929	0.000166443	0.00731265	1	1	RAB37, member RAS oncogene family [Source:MGI Symbol;Acc:MGI:1929945]
Fcrls	5.26932	0.00016757	0.0073391	1	1	Fc receptor-like S, scavenger receptor [Source:MGI Symbol;Acc:MGI:1933397]
Cx3cr1	4.75095	0.000167992	0.0073391	1	1	chemokine (C-X3-C motif) receptor 1 [Source:MGI Symbol;Acc:MGI:1333815]
Gm37954	1.85687	0.000169502	0.00738428	1	1	predicted gene, 37954 [Source:MGI Symbol;Acc:MGI:5611182]
Vat1	2.55816	0.000172026	0.00747325	1	1	vesicle amine transport 1 [Source:MGI Symbol;Acc:MGI:1349450]
Ly6c1	2.33423	0.000176728	0.00765608	1	1	lymphocyte antigen 6 complex, locus C1 [Source:MGI Symbol;Acc:MGI:96882]
Rhobtb1	2.5286	0.000178707	0.00772025	1	1	Rho-related BTB domain containing 1 [Source:MGI Symbol;Acc:MGI:1916538]
Tgtp2	3.54993	0.000179542	0.00773475	1	1	T cell specific GTPase 2 [Source:MGI Symbol;Acc:MGI:3710083];T cell specific GTPase 2 [Source:NCBI gene;Acc:100039796]
Dusp1	1.11134	0.000181719	0.00780688	1	1	dual specificity phosphatase 1 [Source:MGI Symbol;Acc:MGI:105120]
Ermn	-1.76125	0.000182969	0.00782152	-1	-1	ermin, ERM-like protein [Source:MGI Symbol;Acc:MGI:1925017]
Gm45828	2.34637	0.000183069	0.00782152	1	1	predicted gene 45828 [Source:MGI Symbol;Acc:MGI:5804943]
Steap1	2.48891	0.00018508	0.00788572	1	1	six transmembrane epithelial antigen of the prostate 1 [Source:MGI Symbol;Acc:MGI:1917608]
H2-Q6	6.53544	0.000188091	0.00799207	1	1	histocompatibility 2, Q region locus 6 [Source:MGI Symbol;Acc:MGI:95935]
Pik3cd	2.75542	0.00019042	0.00806891	1	1	phosphatidylinositol-4,5-bisphosphate 3-kinase catalytic subunit delta [Source:MGI Symbol;Acc:MGI:1098211]
Tubb6	2.81659	0.000193765	0.00817195	1	1	tubulin, beta 6 class V [Source:MGI Symbol;Acc:MGI:1915201]
Gm26815	2.92666	0.000193905	0.00817195	1	1	predicted gene, 26815 [Source:MGI Symbol;Acc:MGI:5477309]
Abca8a	-3.46763	0.000197716	0.00830998	-1	-1	ATP-binding cassette, sub-family A (ABC1), member 8a [Source:MGI Symbol;Acc:MGI:2386846]
Mal	-1.79916	0.000199303	0.00835401	-1	-1	myelin and lymphocyte protein, T cell differentiation protein [Source:MGI Symbol;Acc:MGI:892970]
Gm43018	-1.94698	0.000203592	0.0085108	-1	-1	predicted gene 43018 [Source:MGI Symbol;Acc:MGI:5663155]
Aldh5a1	-1.59852	0.000204564	0.00852847	-1	-1	aldhehyde dehydrogenase family 5, subfamily A1 [Source:MGI Symbol;Acc:MGI:2441982]
Tubb4a	-1.49007	0.000205898	0.00854864	-1	-1	tubulin, beta 4A class IVA [Source:MGI Symbol;Acc:MGI:107848]
Taf7	1.58451	0.000206151	0.00854864	1	1	TATA-box binding protein associated factor 7 [Source:MGI Symbol;Acc:MGI:1346348]
Itm2a	2.62336	0.000210007	0.00866808	1	1	integral membrane protein 2A [Source:MGI Symbol;Acc:MGI:107706]
Hlx	3.02094	0.000210149	0.00866808	1	1	H2.0-like homeobox [Source:MGI Symbol;Acc:MGI:96109]
AU021092	2.52456	0.000210762	0.00867032	1	1	expressed sequence AU021092 [Source:MGI Symbol;Acc:MGI:2146559]
Ptms	1.50769	0.000217552	0.00892597	1	1	parathymosin [Source:MGI Symbol;Acc:MGI:1916452]
Pir	1.86648	0.000220481	0.00900745	1	1	pirin [Source:MGI Symbol;Acc:MGI:1916906]
Pald1	2.31924	0.0002207	0.00900745	1	1	phosphatase domain containing, paladin 1 [Source:MGI Symbol;Acc:MGI:1351623]
Zfhx3	1.61643	0.000221842	0.00903029	1	1	zinc finger homeobox 3 [Source:MGI Symbol;Acc:MGI:99948]
Prrg1	-1.7099	0.000227927	0.00925374	-1	-1	proline rich Gla (G-carboxyglutamic acid) 1 [Source:MGI Symbol;Acc:MGI:1917364]
Cldn2	2.92107	0.00022861	0.00925722	1	1	claudin 2 [Source:MGI Symbol;Acc:MGI:1276110]
Ctnnal1	-1.18182	0.000234882	0.00947351	-1	-1	catenin (cadherin associated protein), alpha-like 1 [Source:MGI Symbol;Acc:MGI:1859649]
Gbp9	2.21728	0.000235173	0.00947351	1	1	guanylate-binding protein 9 [Source:MGI Symbol;Acc:MGI:3605620]
Synpo2	1.67851	0.000236753	0.00951244	1	1	synaptopodin 2 [Source:MGI Symbol;Acc:MGI:2153070]
Edn1	2.5754	0.000239185	0.00958532	1	1	endothelin 1 [Source:MGI Symbol;Acc:MGI:95283]
Tspo	2.29233	0.000240146	0.00959904	1	1	translocator protein [Source:MGI Symbol;Acc:MGI:88222]
Cd34	2.47212	0.000241491	0.00962797	1	1	CD34 antigen [Source:MGI Symbol;Acc:MGI:88329]
Ifngr2	2.0193	0.000242199	0.00963145	1	1	interferon gamma receptor 2 [Source:MGI Symbol;Acc:MGI:107654]
Oas1b	4.23595	0.000242843	0.00963236	1	1	2'-5' oligoadenylate synthetase 1B [Source:MGI Symbol;Acc:MGI:97430]
BC028528	1.88786	0.000245159	0.00969188	1	1	cDNA sequence BC028528 [Source:MGI Symbol;Acc:MGI:2385885]
9930111J21Rik2	2.74573	0.000245593	0.00969188	1	1	RIKEN cDNA 9930111J21 gene 2 [Source:MGI Symbol;Acc:MGI:3711310]
Eva1b	1.88745	0.000248979	0.00980055	1	1	eva-1 homolog B (C. elegans) [Source:MGI Symbol;Acc:MGI:1922063]
Ttc9	-1.49494	0.00025395	0.00997092	-1	-1	tetratricopeptide repeat domain 9 [Source:MGI Symbol;Acc:MGI:1916730]
Vangl1	-1.41569	0.000255265	0.00999723	-1	-1	VANGL planar cell polarity 1 [Source:MGI Symbol;Acc:MGI:2159344]
Gm11934	3.36826	0.000255924	0.00999779	1	1	predicted gene 11934 [Source:MGI Symbol;Acc:MGI:3649212]
Akap12	1.66717	0.000257378	0.0100293	1	1	A kinase (PRKA) anchor protein (gravin) 12 [Source:MGI Symbol;Acc:MGI:1932576]
Zdhhc14	-1.25199	0.000262138	0.0101892	-1	-1	zinc finger, DHHC domain containing 14 [Source:MGI Symbol;Acc:MGI:2653229]
Ddx21	1.39203	0.00026713	0.010343	1	1	DEAD (Asp-Glu-Ala-Asp) box polypeptide 21 [Source:MGI Symbol;Acc:MGI:1860494]
Ifitm2	2.68044	0.000267428	0.010343	1	1	interferon induced transmembrane protein 2 [Source:MGI Symbol;Acc:MGI:1933382]
Slc22a8	2.33964	0.000268942	0.0103757	1	1	solute carrier family 22 (organic anion transporter), member 8 [Source:MGI Symbol;Acc:MGI:1336187]
Wfdc1	2.20136	0.000273273	0.0105166	1	1	WAP four-disulfide core domain 1 [Source:MGI Symbol;Acc:MGI:1915116]
9630009A06Rik	-2.40078	0.000275685	0.0105832	-1	-1	RIKEN cDNA 9630009A06 gene [Source:MGI Symbol;Acc:MGI:1925818]
Pltp	2.27841	0.000277804	0.0106382	1	1	phospholipid transfer protein [Source:MGI Symbol;Acc:MGI:103151]
Tmem252	2.47068	0.000278949	0.0106557	1	1	transmembrane protein 252 [Source:MGI Symbol;Acc:MGI:3583948]
Id1	2.06251	0.000280896	0.0107037	1	1	inhibitor of DNA binding 1, HLH protein [Source:MGI Symbol;Acc:MGI:96396]
Caly	3.22053	0.000282268	0.0107296	1	1	calcyon neuron-specific vesicular protein [Source:MGI Symbol;Acc:MGI:1915816]
Mthfd1l	1.62165	0.000284324	0.0107814	1	1	methylenetetrahydrofolate dehydrogenase (NADP+ dependent) 1-like [Source:MGI Symbol;Acc:MGI:1924836]
Dap	2.22339	0.000295328	0.0111713	1	1	death-associated protein [Source:MGI Symbol;Acc:MGI:1918190]
Tm4sf1	2.50953	0.00029776	0.0112359	1	1	transmembrane 4 superfamily member 1 [Source:MGI Symbol;Acc:MGI:104678]
Shisa5	1.89557	0.00030012	0.0112785	1	1	shisa family member 5 [Source:MGI Symbol;Acc:MGI:1915044]
Tspan13	2.32132	0.000300343	0.0112785	1	1	tetraspanin 13 [Source:MGI Symbol;Acc:MGI:1913359]
Ccl6	8.87246	0.000303566	0.0113592	1	1	chemokine (C-C motif) ligand 6 [Source:MGI Symbol;Acc:MGI:98263]
Gm38197	2.78332	0.000304025	0.0113592	1	1	predicted gene, 38197 [Source:MGI Symbol;Acc:MGI:5611425]
Degs2	2.66312	0.000304962	0.0113592	1	1	delta(4)-desaturase, sphingolipid 2 [Source:MGI Symbol;Acc:MGI:1917309]
1700071M16Rik	-1.93972	0.000305421	0.0113592	-1	-1	RIKEN cDNA 1700071M16 gene [Source:MGI Symbol;Acc:MGI:1920754]
Fkbp5	2.91066	0.000307373	0.0114044	1	1	FK506 binding protein 5 [Source:MGI Symbol;Acc:MGI:104670]
Dipk2a	-1.49149	0.000310138	0.0114795	-1	-1	divergent protein kinase domain 2A [Source:MGI Symbol;Acc:MGI:1916111]
Cd44	2.55198	0.000312661	0.0115454	1	1	CD44 antigen [Source:MGI Symbol;Acc:MGI:88338]
Slfn2	5.44207	0.000328713	0.0121093	1	1	schlafen 2 [Source:MGI Symbol;Acc:MGI:1313258];schlafen 2 [Source:NCBI gene;Acc:20556]
Ddo	-1.44412	0.000332229	0.0122098	-1	-1	D-aspartate oxidase [Source:MGI Symbol;Acc:MGI:1925528]
Olfml3	4.23149	0.000333037	0.0122106	1	1	olfactomedin-like 3 [Source:MGI Symbol;Acc:MGI:1914877]
Bsg	2.06174	0.000337157	0.0122979	1	1	basigin [Source:MGI Symbol;Acc:MGI:88208]
Limd2	2.01677	0.000338252	0.0122979	1	1	LIM domain containing 2 [Source:MGI Symbol;Acc:MGI:1915053]
Scrn1	-1.04801	0.000338357	0.0122979	-1	-1	secernin 1 [Source:MGI Symbol;Acc:MGI:1917188]
Cers4	1.32434	0.000338589	0.0122979	1	1	ceramide synthase 4 [Source:MGI Symbol;Acc:MGI:1914510]
Ugt8a	-1.5849	0.00034374	0.0124557	-1	-1	UDP galactosyltransferase 8A [Source:MGI Symbol;Acc:MGI:109522]
Sdf2l1	1.49684	0.000345154	0.0124779	1	1	stromal cell-derived factor 2-like 1 [Source:MGI Symbol;Acc:MGI:2149842]
Slc40a1	2.49773	0.000356306	0.012851	1	1	solute carrier family 40 (iron-regulated transporter), member 1 [Source:MGI Symbol;Acc:MGI:1315204]
Clic1	2.26817	0.000359115	0.01288	1	1	chloride intracellular channel 1 [Source:MGI Symbol;Acc:MGI:2148924]
Cxcl10	7.64504	0.000359334	0.01288	1	1	chemokine (C-X-C motif) ligand 10 [Source:MGI Symbol;Acc:MGI:1352450]
Ldlrad4	-1.83782	0.0003596	0.01288	-1	-1	low density lipoprotein receptor class A domain containing 4 [Source:MGI Symbol;Acc:MGI:1277150]
Slc13a4	2.4899	0.000368873	0.0131817	1	1	solute carrier family 13 (sodium/sulfate symporters), member 4 [Source:MGI Symbol;Acc:MGI:2442367]
Fam114a1	1.99333	0.000376538	0.0134114	1	1	family with sequence similarity 114, member A1 [Source:MGI Symbol;Acc:MGI:1915553]
Ifi35	2.37539	0.000377031	0.0134114	1	1	interferon-induced protein 35 [Source:MGI Symbol;Acc:MGI:1917360]
Uaca	2.0868	0.000381391	0.0134858	1	1	uveal autoantigen with coiled-coil domains and ankyrin repeats [Source:MGI Symbol;Acc:MGI:1919815]
Lgals1	2.12743	0.000382022	0.0134858	1	1	lectin, galactose binding, soluble 1 [Source:MGI Symbol;Acc:MGI:96777]
Gm43775	3.28182	0.000382259	0.0134858	1	1	predicted gene 43775 [Source:MGI Symbol;Acc:MGI:5663912]
Ang	3.32953	0.000382601	0.0134858	1	1	angiogenin, ribonuclease, RNase A family, 5 [Source:MGI Symbol;Acc:MGI:88022]
Rccd1	-1.73465	0.000384759	0.0135311	-1	-1	RCC1 domain containing 1 [Source:MGI Symbol;Acc:MGI:2444156]
Trex1	1.75879	0.000392964	0.0137884	1	1	three prime repair exonuclease 1 [Source:MGI Symbol;Acc:MGI:1328317]
Tgfb1i1	2.04747	0.000397119	0.0139028	1	1	transforming growth factor beta 1 induced transcript 1 [Source:MGI Symbol;Acc:MGI:102784]
Rps12	1.84589	0.000411551	0.0143442	1	1	ribosomal protein S12 [Source:MGI Symbol;Acc:MGI:98105]
Sept10	1.47206	0.000411577	0.0143442	1	1	septin 10 [Source:MGI Symbol;Acc:MGI:1918110]
Sms	1.42355	0.00042036	0.0146174	1	1	spermine synthase [Source:MGI Symbol;Acc:MGI:109490]
Cd93	2.5161	0.00042275	0.0146676	1	1	CD93 antigen [Source:MGI Symbol;Acc:MGI:106664]
Tinagl1	1.9321	0.000425193	0.0147194	1	1	tubulointerstitial nephritis antigen-like 1 [Source:MGI Symbol;Acc:MGI:2137617]
Il10rb	1.99704	0.000426953	0.0147475	1	1	interleukin 10 receptor, beta [Source:MGI Symbol;Acc:MGI:109380]
Prr32	2.47716	0.000428103	0.0147543	1	1	proline rich 32 [Source:MGI Symbol;Acc:MGI:1916050]
Gm38642	-1.4566	0.000436505	0.0150105	-1	-1	predicted gene, 38642 [Source:MGI Symbol;Acc:MGI:5621527]
Slco2b1	2.54319	0.000447746	0.015363	1	1	solute carrier organic anion transporter family, member 2b1 [Source:MGI Symbol;Acc:MGI:1351872]
Ptprc	6.06731	0.000449422	0.0153865	1	1	protein tyrosine phosphatase, receptor type, C [Source:MGI Symbol;Acc:MGI:97810]
Lgi3	-1.71197	0.000452485	0.0154312	-1	-1	leucine-rich repeat LGI family, member 3 [Source:MGI Symbol;Acc:MGI:2182619]
Rps2-ps9	-3.41684	0.000453349	0.0154312	-1	-1	ribosomal protein S2, pseudogene 9 [Source:MGI Symbol;Acc:MGI:3644037]
Htatip2	1.71688	0.000453879	0.0154312	1	1	HIV-1 Tat interactive protein 2 [Source:MGI Symbol;Acc:MGI:1859271]
Nfam1	3.67336	0.000454707	0.0154312	1	1	Nfat activating molecule with ITAM motif 1 [Source:MGI Symbol;Acc:MGI:1921289]
Aldh18a1	1.49193	0.000459986	0.0155763	1	1	aldehyde dehydrogenase 18 family, member A1 [Source:MGI Symbol;Acc:MGI:1888908]
Pqlc1	2.09187	0.000465596	0.0157319	1	1	PQ loop repeat containing 1 [Source:MGI Symbol;Acc:MGI:1914193]
Prkcq	-2.15633	0.000470884	0.0158759	-1	-1	protein kinase C, theta [Source:MGI Symbol;Acc:MGI:97601]
Rack1	1.19214	0.000479367	0.0161269	1	1	receptor for activated C kinase 1 [Source:MGI Symbol;Acc:MGI:101849]
Gm10800	2.36451	0.000487834	0.0163762	1	1	predicted gene 10800 [Source:MGI Symbol;Acc:MGI:3641657]
Btg1	1.45082	0.00049339	0.016527	1	1	B cell translocation gene 1, anti-proliferative [Source:MGI Symbol;Acc:MGI:88215]
Gpd1	1.25018	0.000500665	0.0167345	1	1	glycerol-3-phosphate dehydrogenase 1 (soluble) [Source:MGI Symbol;Acc:MGI:95679]
Rhoj	1.8139	0.000510949	0.0170415	1	1	ras homolog family member J [Source:MGI Symbol;Acc:MGI:1931551]
Gm27201	2.68327	0.000513897	0.0171031	1	1	predicted gene 27201 [Source:MGI Symbol;Acc:MGI:5521044]
Rab3il1	2.0106	0.000526562	0.0174496	1	1	RAB3A interacting protein (rabin3)-like 1 [Source:MGI Symbol;Acc:MGI:1922010]
Bin1	-1.49512	0.000527413	0.0174496	-1	-1	bridging integrator 1 [Source:MGI Symbol;Acc:MGI:108092]
Cd84	5.86807	0.000527685	0.0174496	1	1	CD84 antigen [Source:MGI Symbol;Acc:MGI:1336885]
Araf	-0.959569	0.000528967	0.0174548	-1	0	Araf proto-oncogene, serine/threonine kinase [Source:MGI Symbol;Acc:MGI:88065]
Dock2	4.21468	0.000534061	0.0175855	1	1	dedicator of cyto-kinesis 2 [Source:MGI Symbol;Acc:MGI:2149010]
Rps26	1.73014	0.000537423	0.0176587	1	1	ribosomal protein S26 [Source:MGI Symbol;Acc:MGI:1351628]
Erbb3	-1.7873	0.000542212	0.0177572	-1	-1	erb-b2 receptor tyrosine kinase 3 [Source:MGI Symbol;Acc:MGI:95411]
Isyna1	1.93347	0.00054271	0.0177572	1	1	myo-inositol 1-phosphate synthase A1 [Source:MGI Symbol;Acc:MGI:1919030]
Abi3	4.71606	0.000552371	0.0180352	1	1	ABI gene family, member 3 [Source:MGI Symbol;Acc:MGI:1913860]
Tmem229a	-1.17118	0.000554789	0.0180761	-1	-1	transmembrane protein 229A [Source:MGI Symbol;Acc:MGI:2442812]
Csrp2	2.30691	0.000559597	0.0181945	1	1	cysteine and glycine-rich protein 2 [Source:MGI Symbol;Acc:MGI:1202907]
Dnase2a	1.37886	0.000563006	0.0182671	1	1	deoxyribonuclease II alpha [Source:MGI Symbol;Acc:MGI:1329019]
Ctsb	1.43638	0.000568402	0.0184036	1	1	cathepsin B [Source:MGI Symbol;Acc:MGI:88561]
Alox5	4.04231	0.000572668	0.0185031	1	1	arachidonate 5-lipoxygenase [Source:MGI Symbol;Acc:MGI:87999]
Limk2	-1.14554	0.000574074	0.01851	-1	-1	LIM motif-containing protein kinase 2 [Source:MGI Symbol;Acc:MGI:1197517]
Mgst3	1.52364	0.000580133	0.0186665	1	1	microsomal glutathione S-transferase 3 [Source:MGI Symbol;Acc:MGI:1913697]
Grn	2.06705	0.000582709	0.0186802	1	1	granulin [Source:MGI Symbol;Acc:MGI:95832]
A930003A15Rik	-3.78529	0.000582966	0.0186802	-1	-1	RIKEN cDNA A930003A15 gene [Source:MGI Symbol;Acc:MGI:1915412]
Il33	-1.68186	0.000586177	0.0187444	-1	-1	interleukin 33 [Source:MGI Symbol;Acc:MGI:1924375]
1700047M11Rik	-2.08276	0.000601218	0.0191858	-1	-1	RIKEN cDNA 1700047M11 gene [Source:MGI Symbol;Acc:MGI:1914580]
Ankub1	-2.50644	0.000606489	0.0192974	-1	-1	ankrin repeat and ubiquitin domain containing 1 [Source:MGI Symbol;Acc:MGI:2685256]
Sh3gl2	-1.05541	0.000607776	0.0192974	-1	-1	SH3-domain GRB2-like 2 [Source:MGI Symbol;Acc:MGI:700009]
Calml4	2.31425	0.000608447	0.0192974	1	1	calmodulin-like 4 [Source:MGI Symbol;Acc:MGI:1922850]
Txnip	1.64469	0.000610988	0.0193038	1	1	thioredoxin interacting protein [Source:MGI Symbol;Acc:MGI:1889549]
Mroh3	3.09287	0.000611139	0.0193038	1	1	maestro heat-like repeat family member 3 [Source:MGI Symbol;Acc:MGI:1923672]
Tmem119	4.57667	0.000614258	0.0193508	1	1	transmembrane protein 119 [Source:MGI Symbol;Acc:MGI:2385228]
Tnfrsf1b	3.7259	0.000615124	0.0193508	1	1	tumor necrosis factor receptor superfamily, member 1b [Source:MGI Symbol;Acc:MGI:1314883]
Ifi44	3.60482	0.000620084	0.0194674	1	1	interferon-induced protein 44 [Source:MGI Symbol;Acc:MGI:2443016]
Pglyrp1	2.48047	0.000624201	0.019557	1	1	peptidoglycan recognition protein 1 [Source:MGI Symbol;Acc:MGI:1345092]
Arf4	1.04616	0.000626942	0.0195807	1	1	ADP-ribosylation factor 4 [Source:MGI Symbol;Acc:MGI:99433]
Gm44750	-4.55875	0.000627482	0.0195807	-1	-1	predicted gene 44750 [Source:MGI Symbol;Acc:MGI:5753326]
Aspa	-1.78909	0.000631508	0.0196645	-1	-1	aspartoacylase [Source:MGI Symbol;Acc:MGI:87914]
Syt5	3.1466	0.000632798	0.0196645	1	1	synaptotagmin V [Source:MGI Symbol;Acc:MGI:1926368]
Smtnl2	-1.65374	0.000634566	0.0196645	-1	-1	smoothelin-like 2 [Source:MGI Symbol;Acc:MGI:2442764]
Fpgt	-1.43247	0.000637906	0.0196645	-1	-1	fucose-1-phosphate guanylyltransferase [Source:MGI Symbol;Acc:MGI:1922790]
Dscaml1	-1.51759	0.000638175	0.0196645	-1	-1	DS cell adhesion molecule like 1 [Source:MGI Symbol;Acc:MGI:2150309]
Klhl4	-1.5755	0.000639018	0.0196645	-1	-1	kelch-like 4 [Source:MGI Symbol;Acc:MGI:2442829]
Crtap	2.14124	0.000639041	0.0196645	1	1	cartilage associated protein [Source:MGI Symbol;Acc:MGI:1891221]
Adgrf5	2.11201	0.000651971	0.0200226	1	1	adhesion G protein-coupled receptor F5 [Source:MGI Symbol;Acc:MGI:2182928]
Dcaf17	1.66467	0.000662911	0.0203184	1	1	DDB1 and CUL4 associated factor 17 [Source:MGI Symbol;Acc:MGI:1923013]
Icam2	2.15458	0.000665746	0.0203427	1	1	intercellular adhesion molecule 2 [Source:MGI Symbol;Acc:MGI:96394]
Cdh5	2.40258	0.00066633	0.0203427	1	1	cadherin 5 [Source:MGI Symbol;Acc:MGI:105057]
Lcp2	3.88886	0.000677046	0.0206293	1	1	lymphocyte cytosolic protein 2 [Source:MGI Symbol;Acc:MGI:1321402]
Sgcb	-1.05247	0.000684375	0.0208117	-1	-1	sarcoglycan, beta (dystrophin-associated glycoprotein) [Source:MGI Symbol;Acc:MGI:1346523]
Itpripl1	3.5188	0.000688212	0.0208747	1	1	inositol 1,4,5-triphosphate receptor interacting protein-like 1 [Source:MGI Symbol;Acc:MGI:1920588]
Lyn	2.68605	0.000689935	0.0208747	1	1	LYN proto-oncogene, Src family tyrosine kinase [Source:MGI Symbol;Acc:MGI:96892]
Rps28	1.6604	0.000691364	0.0208747	1	1	ribosomal protein S28 [Source:MGI Symbol;Acc:MGI:1859516]
Rpl35	1.59661	0.00069183	0.0208747	1	1	ribosomal protein L35 [Source:MGI Symbol;Acc:MGI:1913739]
Cntn2	-2.0932	0.000693542	0.0208857	-1	-1	contactin 2 [Source:MGI Symbol;Acc:MGI:104518]
Hmgb1-rs16	2.74056	0.000697789	0.0209729	1	1	high mobility group box 1, related sequence 16 [Source:MGI Symbol;Acc:MGI:104765]
Ndufa4l2	2.5056	0.000700759	0.0210214	1	1	Ndufa4, mitochondrial complex associated like 2 [Source:MGI Symbol;Acc:MGI:3039567]
Slc43a2	-1.4649	0.000711808	0.0213116	-1	-1	solute carrier family 43, member 2 [Source:MGI Symbol;Acc:MGI:2442746]
Itgb4	-1.70636	0.00073978	0.0221065	-1	-1	integrin beta 4 [Source:MGI Symbol;Acc:MGI:96613]
Fn1	1.85029	0.000741718	0.0221218	1	1	fibronectin 1 [Source:MGI Symbol;Acc:MGI:95566]
Wscd1	-1.21405	0.000750369	0.0223368	-1	-1	WSC domain containing 1 [Source:MGI Symbol;Acc:MGI:2448493]
CT010467.1	2.11664	0.00075792	0.0225183	1	1	18s RNA, related sequence 5
Psme2b	2.55145	0.000767397	0.0227563	1	1	protease (prosome, macropain) activator subunit 2B [Source:MGI Symbol;Acc:MGI:1341073]
Mfsd6	-1.49255	0.000773269	0.0228425	-1	-1	major facilitator superfamily domain containing 6 [Source:MGI Symbol;Acc:MGI:1922925]
Ap3b2	-1.59206	0.000774643	0.0228425	-1	-1	adaptor-related protein complex 3, beta 2 subunit [Source:MGI Symbol;Acc:MGI:1100869]
Ctsh	3.51522	0.000774722	0.0228425	1	1	cathepsin H [Source:MGI Symbol;Acc:MGI:107285]
Podxl	2.12747	0.000786239	0.0231381	1	1	podocalyxin-like [Source:MGI Symbol;Acc:MGI:1351317]
Etv1	-1.4672	0.00079033	0.0232144	-1	-1	ets variant 1 [Source:MGI Symbol;Acc:MGI:99254]
Trim27	1.07641	0.000796662	0.023328	1	1	tripartite motif-containing 27 [Source:MGI Symbol;Acc:MGI:97904]
Prss23	2.40975	0.000797203	0.023328	1	1	protease, serine 23 [Source:MGI Symbol;Acc:MGI:1923703]
Mylip	2.19001	0.000805157	0.0235163	1	1	myosin regulatory light chain interacting protein [Source:MGI Symbol;Acc:MGI:2388271]
Cd83	3.85758	0.000808441	0.0235679	1	1	CD83 antigen [Source:MGI Symbol;Acc:MGI:1328316]
Tgfbr2	2.50827	0.000814024	0.0236861	1	1	transforming growth factor, beta receptor II [Source:MGI Symbol;Acc:MGI:98729]
Kcnj8	2.53427	0.000815647	0.0236889	1	1	potassium inwardly-rectifying channel, subfamily J, member 8 [Source:MGI Symbol;Acc:MGI:1100508]
Gprc5c	3.1754	0.00081757	0.0237003	1	1	G protein-coupled receptor, family C, group 5, member C [Source:MGI Symbol;Acc:MGI:1917605]
Spp1	6.34911	0.000841637	0.0243184	1	1	secreted phosphoprotein 1 [Source:MGI Symbol;Acc:MGI:98389]
Casp8	3.159	0.000842025	0.0243184	1	1	caspase 8 [Source:MGI Symbol;Acc:MGI:1261423]
Rps18	1.5178	0.000843731	0.0243223	1	1	ribosomal protein S18 [Source:MGI Symbol;Acc:MGI:98146]
Gm42372	-1.60562	0.000855573	0.024618	-1	-1	predicted gene, 42372 [Source:MGI Symbol;Acc:MGI:5625257]
Tfpi	3.09308	0.000859753	0.0246924	1	1	tissue factor pathway inhibitor [Source:MGI Symbol;Acc:MGI:1095418]
Mpeg1	5.5725	0.00086187	0.0247075	1	1	macrophage expressed gene 1 [Source:MGI Symbol;Acc:MGI:1333743]
G530011O06Rik	3.11359	0.000878767	0.0251328	1	1	RIKEN cDNA G530011O06 gene [Source:MGI Symbol;Acc:MGI:3603513]
Pls1	-1.44785	0.000879946	0.0251328	-1	-1	plastin 1 (I-isoform) [Source:MGI Symbol;Acc:MGI:104809]
Atp10a	2.23122	0.000885284	0.0252387	1	1	ATPase, class V, type 10A [Source:MGI Symbol;Acc:MGI:1330809]
Egfl7	1.72264	0.00089174	0.0253761	1	1	EGF-like domain 7 [Source:MGI Symbol;Acc:MGI:2449923]
Rpl13	1.47765	0.000900981	0.0255921	1	1	ribosomal protein L13 [Source:MGI Symbol;Acc:MGI:105922]
Gm8995	3.17266	0.000906502	0.0257019	1	1	predicted gene 8995 [Source:MGI Symbol;Acc:MGI:3644223]
Bbc3	2.31707	0.000911033	0.0257832	1	1	BCL2 binding component 3 [Source:MGI Symbol;Acc:MGI:2181667]
Ttyh2	-1.08028	0.000913081	0.0257941	-1	-1	tweety family member 2 [Source:MGI Symbol;Acc:MGI:2157091]
Txnrd3	1.55036	0.000916412	0.0258213	1	1	thioredoxin reductase 3 [Source:MGI Symbol;Acc:MGI:2386711]
St3gal6	2.22869	0.000918734	0.0258213	1	1	ST3 beta-galactoside alpha-2,3-sialyltransferase 6 [Source:MGI Symbol;Acc:MGI:1888707]
Nxt2	-1.08892	0.000919038	0.0258213	-1	-1	nuclear transport factor 2-like export factor 2 [Source:MGI Symbol;Acc:MGI:2147914]
Ccdc146	2.74592	0.000923108	0.0258554	1	1	coiled-coil domain containing 146 [Source:MGI Symbol;Acc:MGI:1922422]
C230004F18Rik	2.60065	0.000923587	0.0258554	1	1	RIKEN cDNA C230004F18 gene [Source:MGI Symbol;Acc:MGI:3041217]
Plcl2	2.00267	0.00092538	0.0258589	1	1	phospholipase C-like 2 [Source:MGI Symbol;Acc:MGI:1352756]
Gm17018	1.3697	0.000930121	0.0259403	1	1	predicted gene 17018 [Source:MGI Symbol;Acc:MGI:4820566]
Acsl5	2.41413	0.000933203	0.0259403	1	1	acyl-CoA synthetase long-chain family member 5 [Source:MGI Symbol;Acc:MGI:1919129]
1700066M21Rik	-2.02233	0.000933308	0.0259403	-1	-1	RIKEN cDNA 1700066M21 gene [Source:MGI Symbol;Acc:MGI:1920717]
Hic1	2.93134	0.000935503	0.0259548	1	1	hypermethylated in cancer 1 [Source:MGI Symbol;Acc:MGI:1338010]
Cd14	4.95219	0.000942044	0.0260896	1	1	CD14 antigen [Source:MGI Symbol;Acc:MGI:88318]
Dnah7b	-1.96521	0.000952877	0.0263426	-1	-1	dynein, axonemal, heavy chain 7B [Source:MGI Symbol;Acc:MGI:2684953]
Atp1a3	2.92716	0.000961919	0.0265452	1	1	ATPase, Na+/K+ transporting, alpha 3 polypeptide [Source:MGI Symbol;Acc:MGI:88107]
Rgs19	2.978	0.000970221	0.0267165	1	1	regulator of G-protein signaling 19 [Source:MGI Symbol;Acc:MGI:1915153]
Prkacb	-1.10692	0.000971573	0.0267165	-1	-1	protein kinase, cAMP dependent, catalytic, beta [Source:MGI Symbol;Acc:MGI:97594]
Dab1	-0.923251	0.000976641	0.0268011	-1	0	disabled 1 [Source:MGI Symbol;Acc:MGI:108554]
Mmrn2	2.18144	0.000978105	0.0268011	1	1	multimerin 2 [Source:MGI Symbol;Acc:MGI:2385618]
Vav1	4.31006	0.000984568	0.0269306	1	1	vav 1 oncogene [Source:MGI Symbol;Acc:MGI:98923]
Psat1	-1.20893	0.00100023	0.0273035	-1	-1	phosphoserine aminotransferase 1 [Source:MGI Symbol;Acc:MGI:2183441]
Bckdhb	-0.921634	0.00100172	0.0273035	-1	0	branched chain ketoacid dehydrogenase E1, beta polypeptide [Source:MGI Symbol;Acc:MGI:88137]
Gper1	2.43104	0.00101223	0.0275414	1	1	G protein-coupled estrogen receptor 1 [Source:MGI Symbol;Acc:MGI:1924104]
Smim1	-1.29597	0.00102229	0.0277665	-1	-1	small integral membrane protein 1 [Source:MGI Symbol;Acc:MGI:1916109]
Msc	5.28127	0.00103073	0.0279467	1	1	musculin [Source:MGI Symbol;Acc:MGI:1333884]
Cyb561	1.92554	0.0010573	0.0286173	1	1	cytochrome b-561 [Source:MGI Symbol;Acc:MGI:103253]
Ptpn6	4.60138	0.00107205	0.0289311	1	1	protein tyrosine phosphatase, non-receptor type 6 [Source:MGI Symbol;Acc:MGI:96055]
Nfil3	2.00926	0.00107263	0.0289311	1	1	nuclear factor, interleukin 3, regulated [Source:MGI Symbol;Acc:MGI:109495]
Gadd45a	1.90073	0.00107657	0.0289871	1	1	growth arrest and DNA-damage-inducible 45 alpha [Source:MGI Symbol;Acc:MGI:107799]
Lhfpl2	1.39651	0.00108438	0.0291468	1	1	lipoma HMGIC fusion partner-like 2 [Source:MGI Symbol;Acc:MGI:2145236]
Sox4	1.59607	0.00108642	0.029151	1	1	SRY (sex determining region Y)-box 4 [Source:MGI Symbol;Acc:MGI:98366]
Rev3l	-1.26618	0.00111459	0.0298552	-1	-1	REV3 like, DNA directed polymerase zeta catalytic subunit [Source:MGI Symbol;Acc:MGI:1337131]
Pigz	-1.53394	0.00112726	0.0301426	-1	-1	phosphatidylinositol glycan anchor biosynthesis, class Z [Source:MGI Symbol;Acc:MGI:2443822]
Rpl32	1.73494	0.0011301	0.0301665	1	1	ribosomal protein L32 [Source:MGI Symbol;Acc:MGI:98038]
Tmem131l	1.55748	0.00115018	0.0306256	1	1	transmembrane 131 like [Source:MGI Symbol;Acc:MGI:2443399]
Tacc2	1.92394	0.00115125	0.0306256	1	1	transforming, acidic coiled-coil containing protein 2 [Source:MGI Symbol;Acc:MGI:1928899]
Nectin4	5.00676	0.00116254	0.030869	1	1	nectin cell adhesion molecule 4 [Source:MGI Symbol;Acc:MGI:1918990]
Gm24270	2.06388	0.00116805	0.030869	1	1	predicted gene, 24270 [Source:MGI Symbol;Acc:MGI:5454047]
Ftl1	1.25287	0.00116942	0.030869	1	1	ferritin light polypeptide 1 [Source:MGI Symbol;Acc:MGI:95589]
Frrs1	1.84212	0.00116998	0.030869	1	1	ferric-chelate reductase 1 [Source:MGI Symbol;Acc:MGI:108076]
Proser2	3.14574	0.00117035	0.030869	1	1	proline and serine rich 2 [Source:MGI Symbol;Acc:MGI:2442238]
Foxq1	2.40483	0.00118118	0.0311017	1	1	forkhead box Q1 [Source:MGI Symbol;Acc:MGI:1298228]
Baz1a	1.62925	0.00118688	0.0311954	1	1	bromodomain adjacent to zinc finger domain 1A [Source:MGI Symbol;Acc:MGI:1309478]
Gm44937	2.70426	0.00118927	0.0311954	1	1	predicted gene 44937 [Source:MGI Symbol;Acc:MGI:5753513]
Atp8a1	-1.31019	0.00119077	0.0311954	-1	-1	ATPase, aminophospholipid transporter (APLT), class I, type 8A, member 1 [Source:MGI Symbol;Acc:MGI:1330848]
Cmtm7	3.40374	0.00120873	0.0315697	1	1	CKLF-like MARVEL transmembrane domain containing 7 [Source:MGI Symbol;Acc:MGI:2447166]
Exoc6b	-1.23184	0.00120913	0.0315697	-1	-1	exocyst complex component 6B [Source:MGI Symbol;Acc:MGI:1923164]
Slc38a1	1.53846	0.00121209	0.0315937	1	1	solute carrier family 38, member 1 [Source:MGI Symbol;Acc:MGI:2145895]
Cers2	-1.2668	0.0012325	0.032072	-1	-1	ceramide synthase 2 [Source:MGI Symbol;Acc:MGI:1924143]
Tnfaip1	1.36972	0.00123938	0.0321969	1	1	tumor necrosis factor, alpha-induced protein 1 (endothelial) [Source:MGI Symbol;Acc:MGI:104961]
Tmem81	-1.56298	0.00124422	0.0322687	-1	-1	transmembrane protein 81 [Source:MGI Symbol;Acc:MGI:1921876]
Cdc42ep3	2.17444	0.0012489	0.0323359	1	1	CDC42 effector protein (Rho GTPase binding) 3 [Source:MGI Symbol;Acc:MGI:2384718]
Rabgap1l	-1.40591	0.00125842	0.0325281	-1	-1	RAB GTPase activating protein 1-like [Source:MGI Symbol;Acc:MGI:1352507]
Spi1	5.0829	0.00126585	0.0326657	1	1	spleen focus forming virus (SFFV) proviral integration oncogene [Source:MGI Symbol;Acc:MGI:98282]
Atad1	-0.939135	0.00127092	0.0327421	-1	0	ATPase family, AAA domain containing 1 [Source:MGI Symbol;Acc:MGI:1915229]
Jcad	1.53695	0.00128608	0.0330776	1	1	junctional cadherin 5 associated [Source:MGI Symbol;Acc:MGI:2685174]
Gpx1	1.6754	0.00129246	0.0331868	1	1	glutathione peroxidase 1 [Source:MGI Symbol;Acc:MGI:104887]
Syk	2.87037	0.00130055	0.0333073	1	1	spleen tyrosine kinase [Source:MGI Symbol;Acc:MGI:99515]
Sh2d3c	1.82377	0.00130145	0.0333073	1	1	SH2 domain containing 3C [Source:MGI Symbol;Acc:MGI:1351631]
Slco1a4	1.80416	0.0013127	0.0335271	1	1	solute carrier organic anion transporter family, member 1a4 [Source:MGI Symbol;Acc:MGI:1351896]
P2ry12	3.91745	0.00131437	0.0335271	1	1	purinergic receptor P2Y, G-protein coupled 12 [Source:MGI Symbol;Acc:MGI:1918089]
Nup62	1.3731	0.00132134	0.0336496	1	1	nucleoporin 62 [Source:MGI Symbol;Acc:MGI:1351500]
Spint2	2.18977	0.00133569	0.0339593	1	1	serine protease inhibitor, Kunitz type 2 [Source:MGI Symbol;Acc:MGI:1338031]
Sept4	-1.5615	0.00136169	0.0345227	-1	-1	septin 4 [Source:MGI Symbol;Acc:MGI:1270156]
Gm13443	2.37109	0.0013623	0.0345227	1	1	predicted gene 13443 [Source:MGI Symbol;Acc:MGI:3649615]
Gjc1	2.07433	0.00136646	0.034548	1	1	gap junction protein, gamma 1 [Source:MGI Symbol;Acc:MGI:95718]
Crppa	-1.52938	0.00136775	0.034548	-1	-1	CDP-L-ribitol pyrophosphorylase A [Source:MGI Symbol;Acc:MGI:1923097]
Zrsr2	1.35139	0.00138858	0.0350169	1	1	zinc finger (CCCH type), RNA binding motif and serine/arginine rich 2 [Source:MGI Symbol;Acc:MGI:103287]
Pdia5	2.98597	0.00139763	0.035188	1	1	protein disulfide isomerase associated 5 [Source:MGI Symbol;Acc:MGI:1919849]
Skil	1.68774	0.00143198	0.035975	1	1	SKI-like [Source:MGI Symbol;Acc:MGI:106203]
Coro7	-1.26145	0.00143407	0.035975	-1	-1	coronin 7 [Source:MGI Symbol;Acc:MGI:1926135]
Ptpn18	3.98173	0.00143585	0.035975	1	1	protein tyrosine phosphatase, non-receptor type 18 [Source:MGI Symbol;Acc:MGI:108410]
Cdc42bpa	-1.30387	0.00145418	0.0363756	-1	-1	CDC42 binding protein kinase alpha [Source:MGI Symbol;Acc:MGI:2441841]
Sned1	-1.27375	0.00145655	0.0363763	-1	-1	sushi, nidogen and EGF-like domains 1 [Source:MGI Symbol;Acc:MGI:3045960]
Apold1	2.15055	0.00147227	0.0367098	1	1	apolipoprotein L domain containing 1 [Source:MGI Symbol;Acc:MGI:2685921]
Rps3a1	1.4818	0.00148471	0.0369603	1	1	ribosomal protein S3A1 [Source:MGI Symbol;Acc:MGI:1202063]
Kif19a	1.60249	0.00149197	0.0370815	1	1	kinesin family member 19A [Source:MGI Symbol;Acc:MGI:2447024]
Rps14	1.50486	0.00150004	0.0372171	1	1	ribosomal protein S14 [Source:MGI Symbol;Acc:MGI:98107]
Gpt	-1.34981	0.00150312	0.0372171	-1	-1	glutamic pyruvic transaminase, soluble [Source:MGI Symbol;Acc:MGI:95802]
Rpl10	1.35211	0.00150551	0.0372171	1	1	ribosomal protein L10 [Source:MGI Symbol;Acc:MGI:105943]
Fbxw7	1.16651	0.00150702	0.0372171	1	1	F-box and WD-40 domain protein 7 [Source:MGI Symbol;Acc:MGI:1354695]
Kcnk6	4.28821	0.00151008	0.0372333	1	1	potassium inwardly-rectifying channel, subfamily K, member 6 [Source:MGI Symbol;Acc:MGI:1891291]
Tmem86a	1.90267	0.00151685	0.0373338	1	1	transmembrane protein 86A [Source:MGI Symbol;Acc:MGI:1915143]
Zc3hav1	1.88733	0.00151897	0.0373338	1	1	zinc finger CCCH type, antiviral 1 [Source:MGI Symbol;Acc:MGI:1926031]
Rbfox3	1.71905	0.00152516	0.037336	1	1	RNA binding protein, fox-1 homolog (C. elegans) 3 [Source:MGI Symbol;Acc:MGI:106368]
5330431K02Rik	2.34326	0.00152606	0.037336	1	1	RIKEN cDNA 5330431K02 gene [Source:MGI Symbol;Acc:MGI:1915439]
H2afx	1.35104	0.00152628	0.037336	1	1	H2A histone family, member X [Source:MGI Symbol;Acc:MGI:102688]
Igsf8	-1.16705	0.00152922	0.0373491	-1	-1	immunoglobulin superfamily, member 8 [Source:MGI Symbol;Acc:MGI:2154090]
Coro1a	4.08264	0.00153487	0.037428	1	1	coronin, actin binding protein 1A [Source:MGI Symbol;Acc:MGI:1345961]
Rpl18a	1.37897	0.00155286	0.0378073	1	1	ribosomal protein L18A [Source:MGI Symbol;Acc:MGI:1924058]
Galnt12	3.44353	0.00155613	0.0378277	1	1	polypeptide N-acetylgalactosaminyltransferase 12 [Source:MGI Symbol;Acc:MGI:2444664]
Psme2	1.39156	0.00156493	0.0379819	1	1	Proteasome activator complex subunit 2 [Source:UniProtKB/Swiss-Prot;Acc:P97372];proteasome (prosome, macropain) activator subunit 2 (PA28 beta) [Source:MGI Symbol;Acc:MGI:1096365]
9930012K11Rik	1.83362	0.00157711	0.0382051	1	1	RIKEN cDNA 9930012K11 gene [Source:MGI Symbol;Acc:MGI:2145726]
Irf1	1.9368	0.00158074	0.0382051	1	1	interferon regulatory factor 1 [Source:MGI Symbol;Acc:MGI:96590]
Hexb	3.83889	0.00158151	0.0382051	1	1	hexosaminidase B [Source:MGI Symbol;Acc:MGI:96074]
Rgs5	1.99811	0.00159316	0.0384266	1	1	regulator of G-protein signaling 5 [Source:MGI Symbol;Acc:MGI:1098434]
Neurl1a	2.96662	0.00159775	0.0384776	1	1	neuralized E3 ubiquitin protein ligase 1A [Source:MGI Symbol;Acc:MGI:1334263]
Hpgds	4.27924	0.00160457	0.0385819	1	1	hematopoietic prostaglandin D synthase [Source:MGI Symbol;Acc:MGI:1859384]
C130074G19Rik	2.20642	0.00161187	0.0386973	1	1	RIKEN cDNA C130074G19 gene [Source:MGI Symbol;Acc:MGI:2444831]
Slain1	-1.72523	0.00162017	0.0388364	-1	-1	SLAIN motif family, member 1 [Source:MGI Symbol;Acc:MGI:2145578]
Cnn2	2.34138	0.00162279	0.0388392	1	1	calponin 2 [Source:MGI Symbol;Acc:MGI:105093]
Tnfsf10	2.69868	0.00163253	0.0390011	1	1	tumor necrosis factor (ligand) superfamily, member 10 [Source:MGI Symbol;Acc:MGI:107414]
Kdr	1.53978	0.00163458	0.0390011	1	1	kinase insert domain protein receptor [Source:MGI Symbol;Acc:MGI:96683]
Ets1	2.20875	0.00164061	0.0390849	1	1	E26 avian leukemia oncogene 1, 5' domain [Source:MGI Symbol;Acc:MGI:95455]
Cep170	-1.08366	0.00166031	0.0394399	-1	-1	centrosomal protein 170 [Source:MGI Symbol;Acc:MGI:1918348]
Gm15609	2.03092	0.0016606	0.0394399	1	1	predicted gene 15609 [Source:MGI Symbol;Acc:MGI:3783055]
Rpl37	1.68044	0.00166365	0.0394519	1	1	ribosomal protein L37 [Source:MGI Symbol;Acc:MGI:1914531]
Rhod	1.87405	0.00166923	0.0395238	1	1	ras homolog family member D [Source:MGI Symbol;Acc:MGI:108446]
Haus4	1.90223	0.00167467	0.0395923	1	1	HAUS augmin-like complex, subunit 4 [Source:MGI Symbol;Acc:MGI:1261794]
Cacna1e	2.87709	0.00168206	0.0397064	1	1	calcium channel, voltage-dependent, R type, alpha 1E subunit [Source:MGI Symbol;Acc:MGI:106217]
Rnf144b	3.45237	0.00168653	0.0397515	1	1	ring finger protein 144B [Source:MGI Symbol;Acc:MGI:2384986]
Car4	2.13865	0.00169818	0.0399652	1	1	carbonic anhydrase 4 [Source:MGI Symbol;Acc:MGI:1096574]
Pop7	1.20616	0.00170791	0.0401334	1	1	processing of precursor 7, ribonuclease P family, (S. cerevisiae) [Source:MGI Symbol;Acc:MGI:1921347]
Arhgap4	2.73289	0.00171122	0.0401504	1	1	Rho GTPase activating protein 4 [Source:MGI Symbol;Acc:MGI:2159577]
Acer2	1.61018	0.00171462	0.0401693	1	1	alkaline ceramidase 2 [Source:MGI Symbol;Acc:MGI:1920932]
Rps5	1.29947	0.00174733	0.0408739	1	1	ribosomal protein S5 [Source:MGI Symbol;Acc:MGI:1097682]
Eps15	-1.1677	0.00176154	0.0411443	-1	-1	epidermal growth factor receptor pathway substrate 15 [Source:MGI Symbol;Acc:MGI:104583]
Dock5	-1.43962	0.00177116	0.0411708	-1	-1	dedicator of cytokinesis 5 [Source:MGI Symbol;Acc:MGI:2652871]
Pabpc1	1.02678	0.00177139	0.0411708	1	1	poly(A) binding protein, cytoplasmic 1 [Source:MGI Symbol;Acc:MGI:1349722]
Eif1a	1.17404	0.00177159	0.0411708	1	1	eukaryotic translation initiation factor 1A [Source:MGI Symbol;Acc:MGI:95298]
Kdelr2	1.16103	0.0017733	0.0411708	1	1	KDEL (Lys-Asp-Glu-Leu) endoplasmic reticulum protein retention receptor 2 [Source:MGI Symbol;Acc:MGI:1914163]
Eef2	0.824775	0.00178803	0.0414146	1	0	eukaryotic translation elongation factor 2 [Source:MGI Symbol;Acc:MGI:95288]
Ecm1	2.13219	0.00178914	0.0414146	1	1	extracellular matrix protein 1 [Source:MGI Symbol;Acc:MGI:103060]
Dgat2	-1.28527	0.00179554	0.0415008	-1	-1	diacylglycerol O-acyltransferase 2 [Source:MGI Symbol;Acc:MGI:1915050]
Prpf38b	0.88861	0.00180401	0.0415733	1	0	PRP38 pre-mRNA processing factor 38 (yeast) domain containing B [Source:MGI Symbol;Acc:MGI:1914171]
Fam171b	-1.04274	0.00180614	0.0415733	-1	-1	family with sequence similarity 171, member B [Source:MGI Symbol;Acc:MGI:2444579]
AC132253.9	-1.7044	0.00180672	0.0415733	-1	-1	novel transcript
Gm37186	-3.09952	0.0018146	0.0416928	-1	-1	predicted gene, 37186 [Source:MGI Symbol;Acc:MGI:5610414]
Rps27	1.61531	0.00182283	0.0417811	1	1	ribosomal protein S27 [Source:MGI Symbol;Acc:MGI:1888676]
Kirrel3	-1.18199	0.00182383	0.0417811	-1	-1	kirre like nephrin family adhesion molecule 3 [Source:MGI Symbol;Acc:MGI:1914953]
Cdh19	-1.32473	0.00183661	0.0420117	-1	-1	cadherin 19, type 2 [Source:MGI Symbol;Acc:MGI:3588198]
Ttll7	-1.43973	0.00184266	0.042088	-1	-1	tubulin tyrosine ligase-like family, member 7 [Source:MGI Symbol;Acc:MGI:1918142]
Dlx2	1.83662	0.00186614	0.0425618	1	1	distal-less homeobox 2 [Source:MGI Symbol;Acc:MGI:94902]
Ptprr	2.47526	0.00187275	0.0426498	1	1	protein tyrosine phosphatase, receptor type, R [Source:MGI Symbol;Acc:MGI:109559]
Chpt1	-0.933068	0.00188994	0.0429518	-1	0	choline phosphotransferase 1 [Source:MGI Symbol;Acc:MGI:2384841]
Chaf1b	1.99379	0.0018947	0.0429518	1	1	chromatin assembly factor 1, subunit B (p60) [Source:MGI Symbol;Acc:MGI:1314881]
Fam155a	2.44357	0.00189619	0.0429518	1	1	family with sequence similarity 155, member A [Source:MGI Symbol;Acc:MGI:2142765]
D3Ertd751e	-1.88056	0.00189886	0.0429518	-1	-1	DNA segment, Chr 3, ERATO Doi 751, expressed [Source:MGI Symbol;Acc:MGI:1289213]
Rbms1	1.72389	0.00189986	0.0429518	1	1	RNA binding motif, single stranded interacting protein 1 [Source:MGI Symbol;Acc:MGI:1861774]
Gm44694	2.20008	0.00190605	0.0429808	1	1	predicted gene 44694 [Source:MGI Symbol;Acc:MGI:5753270]
Pcdhb22	-4.17477	0.00190669	0.0429808	-1	-1	protocadherin beta 22 [Source:MGI Symbol;Acc:MGI:2136760]
Usp30	-1.43977	0.00191411	0.0430096	-1	-1	ubiquitin specific peptidase 30 [Source:MGI Symbol;Acc:MGI:2140991]
Prkch	2.42592	0.00191627	0.0430096	1	1	protein kinase C, eta [Source:MGI Symbol;Acc:MGI:97600]
Asrgl1	-0.823924	0.0019166	0.0430096	-1	0	asparaginase like 1 [Source:MGI Symbol;Acc:MGI:1913764]
Cebpg	1.08224	0.00192049	0.0430096	1	1	CCAAT/enhancer binding protein (C/EBP), gamma [Source:MGI Symbol;Acc:MGI:104982]
Gna12	-1.83153	0.00192183	0.0430096	-1	-1	guanine nucleotide binding protein, alpha 12 [Source:MGI Symbol;Acc:MGI:95767]
Amz1	2.06747	0.00194352	0.0434324	1	1	archaelysin family metallopeptidase 1 [Source:MGI Symbol;Acc:MGI:2442258]
Gzmm	2.69634	0.00195091	0.0435347	1	1	granzyme M (lymphocyte met-ase 1) [Source:MGI Symbol;Acc:MGI:99549]
Fhl1	-1.01522	0.00196259	0.0437325	-1	-1	four and a half LIM domains 1 [Source:MGI Symbol;Acc:MGI:1298387]
Msn	1.67981	0.00197762	0.0440043	1	1	moesin [Source:MGI Symbol;Acc:MGI:97167]
Shank1	1.43156	0.00198942	0.0442034	1	1	SH3 and multiple ankyrin repeat domains 1 [Source:MGI Symbol;Acc:MGI:3613677]
Man2a2	-1.36917	0.0020117	0.0446344	-1	-1	mannosidase 2, alpha 2 [Source:MGI Symbol;Acc:MGI:2150656]
Gm48302	-3.52684	0.0020158	0.0446614	-1	-1	predicted gene, 48302 [Source:MGI Symbol;Acc:MGI:6097746]
Gca	-1.28517	0.00202459	0.0447923	-1	-1	grancalcin [Source:MGI Symbol;Acc:MGI:1918521]
Tbxa2r	3.31397	0.00202902	0.0448263	1	1	thromboxane A2 receptor [Source:MGI Symbol;Acc:MGI:98496]
Zfp563	-1.58507	0.00203418	0.0448764	-1	-1	zinc finger protein 563 [Source:MGI Symbol;Acc:MGI:2677168]
Trp53	1.0976	0.00204037	0.0449489	1	1	transformation related protein 53 [Source:MGI Symbol;Acc:MGI:98834]
Rpl30	1.50494	0.00205163	0.0451329	1	1	ribosomal protein L30 [Source:MGI Symbol;Acc:MGI:98037]
Chn2	-1.43413	0.00207273	0.0455325	-1	-1	chimerin 2 [Source:MGI Symbol;Acc:MGI:1917243]
Gbp4	2.37209	0.00208137	0.0455456	1	1	guanylate binding protein 4 [Source:MGI Symbol;Acc:MGI:97072]
Fcgr1	4.58028	0.0020815	0.0455456	1	1	Fc receptor, IgG, high affinity I [Source:MGI Symbol;Acc:MGI:95498]
Tuba1c	1.82332	0.00208213	0.0455456	1	1	tubulin, alpha 1C [Source:MGI Symbol;Acc:MGI:1095409]
Tspan15	-1.11403	0.00211115	0.0461133	-1	-1	tetraspanin 15 [Source:MGI Symbol;Acc:MGI:1917673]
Foxs1	3.42669	0.00211861	0.0461133	1	1	forkhead box S1 [Source:MGI Symbol;Acc:MGI:95546]
Slc16a2	1.75631	0.00211881	0.0461133	1	1	solute carrier family 16 (monocarboxylic acid transporters), member 2 [Source:MGI Symbol;Acc:MGI:1203732]
Sgo2a	2.23704	0.0021234	0.0461133	1	1	shugoshin 2A [Source:MGI Symbol;Acc:MGI:1098767]
Sardh	-1.95896	0.00212924	0.0461133	-1	-1	sarcosine dehydrogenase [Source:MGI Symbol;Acc:MGI:2183102]
Borcs8	-1.19819	0.00213094	0.0461133	-1	-1	BLOC-1 related complex subunit 8 [Source:MGI Symbol;Acc:MGI:1919618]
Heatr3	-1.20983	0.00213174	0.0461133	-1	-1	HEAT repeat containing 3 [Source:MGI Symbol;Acc:MGI:2444491]
Mobp	-1.39596	0.00213442	0.0461133	-1	-1	myelin-associated oligodendrocytic basic protein [Source:MGI Symbol;Acc:MGI:108511]
Gimap1	1.98381	0.00213485	0.0461133	1	1	GTPase, IMAP family member 1 [Source:MGI Symbol;Acc:MGI:109368]
Pafah1b3	1.86536	0.00214048	0.0461707	1	1	platelet-activating factor acetylhydrolase, isoform 1b, subunit 3 [Source:MGI Symbol;Acc:MGI:108414]
Rab31	-1.09745	0.00214653	0.046237	-1	-1	RAB31, member RAS oncogene family [Source:MGI Symbol;Acc:MGI:1914603]
Fhad1	1.98291	0.0021512	0.0462732	1	1	forkhead-associated (FHA) phosphopeptide binding domain 1 [Source:MGI Symbol;Acc:MGI:1920323]
Gpr179	-1.47476	0.00215645	0.0463142	-1	-1	G protein-coupled receptor 179 [Source:MGI Symbol;Acc:MGI:2443409]
Trpv4	2.03399	0.00215908	0.0463142	1	1	transient receptor potential cation channel, subfamily V, member 4 [Source:MGI Symbol;Acc:MGI:1926945]
Zscan26	-1.477	0.00217641	0.0466215	-1	-1	zinc finger and SCAN domain containing 26 [Source:MGI Symbol;Acc:MGI:3531417]
Gamt	-1.29419	0.00220741	0.0472203	-1	-1	guanidinoacetate methyltransferase [Source:MGI Symbol;Acc:MGI:1098221]
Stmn2	1.72897	0.00221619	0.0473429	1	1	stathmin-like 2 [Source:MGI Symbol;Acc:MGI:98241]
Zfp488	-1.78015	0.00222242	0.0474107	-1	-1	zinc finger protein 488 [Source:MGI Symbol;Acc:MGI:2686052]
Pot1a	-1.0895	0.00223612	0.0476374	-1	-1	protection of telomeres 1A [Source:MGI Symbol;Acc:MGI:2141503]
Prrc1	1.06549	0.00225452	0.0479635	1	1	proline-rich coiled-coil 1 [Source:MGI Symbol;Acc:MGI:1916106]
Trim39	-1.25244	0.00226547	0.0481304	-1	-1	tripartite motif-containing 39 [Source:MGI Symbol;Acc:MGI:1890659]
Trim30d	1.68297	0.00228583	0.0484964	1	1	tripartite motif-containing 30D [Source:MGI Symbol;Acc:MGI:3035181]
Brdt	-3.16204	0.0023174	0.0490992	-1	-1	bromodomain, testis-specific [Source:MGI Symbol;Acc:MGI:1891374]
Pycard	2.62152	0.00233836	0.0494757	1	1	PYD and CARD domain containing [Source:MGI Symbol;Acc:MGI:1931465]
Nalcn	-2.73701	0.00235718	0.0496891	-1	-1	sodium leak channel, non-selective [Source:MGI Symbol;Acc:MGI:2444306]
S100a10	1.71094	0.00235814	0.0496891	1	1	S100 calcium binding protein A10 (calpactin) [Source:MGI Symbol;Acc:MGI:1339468]
Gm24187	1.72816	0.00236029	0.0496891	1	1	predicted gene, 24187 [Source:MGI Symbol;Acc:MGI:5453964]
Gfap	1.7704	0.00236127	0.0496891	1	1	glial fibrillary acidic protein [Source:MGI Symbol;Acc:MGI:95697]
Gbp5	2.40625	0.00237234	0.0498545	1	1	guanylate binding protein 5 [Source:MGI Symbol;Acc:MGI:2429943]
Slc29a4	2.05161	0.00237991	0.0499459	1	1	solute carrier family 29 (nucleoside transporters), member 4 [Source:MGI Symbol;Acc:MGI:2385330]
