# Supplementary material for: JAB1 deletion in oligodendrocytes causes senescence-induced inflammation and neurodegeneration in mice
Source: J Clin Invest. 2022 Feb 1;132(3):e145071. doi: 10.1172/JCI145071 (PMC8803330; doi:10.1172/JCI145071)
Supplement: Supplemental Table 3 [file jci-132-145071-s254.xls]

## Sheet: Sheet1
Supplemental Table 3. List of the differentially expressed genes in O1+ sorted oligodendrocytes with FDR p-value ≤0.05 between Cnp-Cre:Jab1fl/fl p21CIP1-/- (dKO) and Cnp-Cre:Jab1fl/fl (KO)
GeneID	log2FoldChange	p-value	p-value adjusted	significance_FDR	significance_SEQC	description
Ccdc88b	-3.23649	2.01692e-15	3.26196e-11	-1	-1	coiled-coil domain containing 88B [Source:MGI Symbol;Acc:MGI:1925567]
Cdkn1a	-2.33739	5.98041e-14	4.83606e-10	-1	-1	cyclin-dependent kinase inhibitor 1A (P21) [Source:MGI Symbol;Acc:MGI:104556]
Plcb2	-2.65185	1.31521e-12	7.09031e-09	-1	-1	phospholipase C, beta 2 [Source:MGI Symbol;Acc:MGI:107465]
Gm15446	4.04277	2.1459e-11	8.6764e-08	1	1	predicted gene 15446 [Source:MGI Symbol;Acc:MGI:3709333]
Pon1	10.7972	3.16966e-11	1.02526e-07	1	1	paraoxonase 1 [Source:MGI Symbol;Acc:MGI:103295]
Myo18b	-3.06854	5.33476e-11	1.43799e-07	-1	-1	myosin XVIIIb [Source:MGI Symbol;Acc:MGI:1921626]
Mlxipl	-3.21213	1.46928e-10	3.39467e-07	-1	-1	MLX interacting protein-like [Source:MGI Symbol;Acc:MGI:1927999]
Arhgap45	-2.83736	5.36444e-10	1.08449e-06	-1	-1	Rho GTPase activating protein 45 [Source:MGI Symbol;Acc:MGI:1917969]
Tcirg1	-2.39653	9.48088e-10	1.70371e-06	-1	-1	T cell, immune regulator 1, ATPase, H+ transporting, lysosomal V0 protein A3 [Source:MGI Symbol;Acc:MGI:1350931]
Nlrp1b	-3.50388	2.39061e-09	3.86633e-06	-1	-1	NACHT, LRR and PYD domains-containing protein 1b allele 5 [Source:UniProtKB/Swiss-Prot;Acc:Q0GKD5];NLR family, pyrin domain containing 1B [Source:MGI Symbol;Acc:MGI:3582959]
Comp	-6.6167	1.72974e-08	2.38964e-05	-1	-1	cartilage oligomeric matrix protein [Source:MGI Symbol;Acc:MGI:88469]
1010001B22Rik	7.68897	1.77306e-08	2.38964e-05	1	1	RIKEN cDNA 1010001B22 gene [Source:MGI Symbol;Acc:MGI:1922653]
Hmga1b	4.62325	3.69167e-08	4.5018e-05	1	1	high mobility group AT-hook 1B [Source:MGI Symbol;Acc:MGI:96161]
Oas2	-3.10538	3.89694e-08	4.5018e-05	-1	-1	2'-5' oligoadenylate synthetase 2 [Source:MGI Symbol;Acc:MGI:2180852]
Fyb	-2.31343	8.57076e-08	9.241e-05	-1	-1	FYN binding protein [Source:MGI Symbol;Acc:MGI:1346327]
Pou2f2	-2.48314	1.63636e-07	0.000165405	-1	-1	POU domain, class 2, transcription factor 2 [Source:MGI Symbol;Acc:MGI:101897]
AC122252.2	-5.29328	2.16494e-07	0.000204583	-1	-1	novel transcript
Arrb2	-2.37963	2.27694e-07	0.000204583	-1	-1	arrestin, beta 2 [Source:MGI Symbol;Acc:MGI:99474]
Uba7	-2.36431	7.65991e-07	0.000652019	-1	-1	ubiquitin-like modifier activating enzyme 7 [Source:MGI Symbol;Acc:MGI:1349462]
Tnni3	-3.30317	1.00533e-06	0.000775151	-1	-1	troponin I, cardiac 3 [Source:MGI Symbol;Acc:MGI:98783]
Usp35	-2.01817	1.032e-06	0.000775151	-1	-1	ubiquitin specific peptidase 35 [Source:MGI Symbol;Acc:MGI:2685339]
Stard9	-2.08122	1.09301e-06	0.000775151	-1	-1	START domain containing 9 [Source:MGI Symbol;Acc:MGI:3045258]
Arhgap30	-2.36106	1.10236e-06	0.000775151	-1	-1	Rho GTPase activating protein 30 [Source:MGI Symbol;Acc:MGI:2684948]
Arap3	-2.24636	1.96541e-06	0.00131145	-1	-1	ArfGAP with RhoGAP domain, ankyrin repeat and PH domain 3 [Source:MGI Symbol;Acc:MGI:2147274]
AU020206	-2.5566	2.02722e-06	0.00131145	-1	-1	expressed sequence AU020206 [Source:MGI Symbol;Acc:MGI:2142134]
Hmgb1-ps8	-2.55473	2.12854e-06	0.00132404	-1	-1	high mobility group box 1, pseudogene 8 [Source:MGI Symbol;Acc:MGI:96114]
Gm11737	-3.18201	2.26543e-06	0.00135699	-1	-1	predicted gene 11737 [Source:MGI Symbol;Acc:MGI:3650525]
Gm46224	-4.02431	3.32916e-06	0.00192295	-1	-1	predicted gene, 46224 [Source:MGI Symbol;Acc:MGI:5825861]
Rasa4	-2.58559	3.48876e-06	0.00194565	-1	-1	RAS p21 protein activator 4 [Source:MGI Symbol;Acc:MGI:1858600]
Apbb1ip	-2.67462	5.10257e-06	0.00275079	-1	-1	amyloid beta (A4) precursor protein-binding, family B, member 1 interacting protein [Source:MGI Symbol;Acc:MGI:1861354]
Fes	-2.13821	6.2493e-06	0.00326032	-1	-1	feline sarcoma oncogene [Source:MGI Symbol;Acc:MGI:95514]
Trpm2	-2.78109	7.7812e-06	0.00393267	-1	-1	transient receptor potential cation channel, subfamily M, member 2 [Source:MGI Symbol;Acc:MGI:1351901]
Bank1	-3.21489	1.12814e-05	0.00552891	-1	-1	B cell scaffold protein with ankyrin repeats 1 [Source:MGI Symbol;Acc:MGI:2442120]
Ttn	-2.72859	1.21719e-05	0.00578988	-1	-1	titin [Source:MGI Symbol;Acc:MGI:98864]
Rnf169	-1.94507	2.41749e-05	0.0109234	-1	-1	ring finger protein 169 [Source:MGI Symbol;Acc:MGI:1920257]
Naip5	-3.63273	2.43148e-05	0.0109234	-1	-1	NLR family, apoptosis inhibitory protein 5 [Source:MGI Symbol;Acc:MGI:1298220]
Gm8995	-2.75197	3.04584e-05	0.0133136	-1	-1	predicted gene 8995 [Source:MGI Symbol;Acc:MGI:3644223]
Gm37954	-2.03375	3.4544e-05	0.0147021	-1	-1	predicted gene, 37954 [Source:MGI Symbol;Acc:MGI:5611182]
Gm38066	-5.7504	3.82652e-05	0.0152317	-1	-1	predicted gene, 38066 [Source:MGI Symbol;Acc:MGI:5611294]
Cog1	2.08073	3.8513e-05	0.0152317	1	1	component of oligomeric golgi complex 1 [Source:MGI Symbol;Acc:MGI:1333873]
Gm11696	-2.60808	3.90241e-05	0.0152317	-1	-1	predicted gene 11696 [Source:MGI Symbol;Acc:MGI:3701776]
Elf4	-3.65963	3.99225e-05	0.0152317	-1	-1	E74-like factor 4 (ets domain transcription factor) [Source:MGI Symbol;Acc:MGI:1928377]
Mx1	-3.22871	4.04973e-05	0.0152317	-1	-1	MX dynamin-like GTPase 1 [Source:MGI Symbol;Acc:MGI:97243]
Kcp	-2.56027	4.48959e-05	0.0165023	-1	-1	kielin/chordin-like protein [Source:MGI Symbol;Acc:MGI:2141640]
Cyth4	-2.16741	5.38487e-05	0.0193532	-1	-1	cytohesin 4 [Source:MGI Symbol;Acc:MGI:2441702]
Rasal3	-2.42466	5.97379e-05	0.0210031	-1	-1	RAS protein activator like 3 [Source:MGI Symbol;Acc:MGI:2444128]
Ipcef1	-5.41034	6.43402e-05	0.0221399	-1	-1	interaction protein for cytohesin exchange factors 1 [Source:MGI Symbol;Acc:MGI:2444159]
Gm44065	-3.39609	6.72447e-05	0.0226573	-1	-1	predicted gene, 44065 [Source:MGI Symbol;Acc:MGI:5690457]
Gm32849	-3.08941	7.18908e-05	0.0237284	-1	-1	predicted gene, 32849 [Source:MGI Symbol;Acc:MGI:5592008]
Prpf38b	-1.66244	7.36974e-05	0.0238382	-1	-1	PRP38 pre-mRNA processing factor 38 (yeast) domain containing B [Source:MGI Symbol;Acc:MGI:1914171]
Hmgb1-ps5	-2.01967	9.57072e-05	0.0303504	-1	-1	high mobility group box 1, pseudogene 5 [Source:MGI Symbol;Acc:MGI:3776505]
Srek1	-1.39012	0.000110358	0.0335887	-1	-1	splicing regulatory glutamine/lysine-rich protein 1 [Source:MGI Symbol;Acc:MGI:2145245]
Faim2	1.91014	0.000111949	0.0335887	1	1	Fas apoptotic inhibitory molecule 2 [Source:MGI Symbol;Acc:MGI:1919643]
Baz1a	-1.77084	0.000112149	0.0335887	-1	-1	bromodomain adjacent to zinc finger domain 1A [Source:MGI Symbol;Acc:MGI:1309478]
Pik3cd	-2.14045	0.000120099	0.0353156	-1	-1	phosphatidylinositol-4,5-bisphosphate 3-kinase catalytic subunit delta [Source:MGI Symbol;Acc:MGI:1098211]
Trim39	-1.61967	0.000150648	0.0435076	-1	-1	tripartite motif-containing 39 [Source:MGI Symbol;Acc:MGI:1890659]
Lyl1	-1.95106	0.000155773	0.0441986	-1	-1	lymphoblastomic leukemia 1 [Source:MGI Symbol;Acc:MGI:96891]
Gm38346	-3.63301	0.00938884	0.419463	0	-1	predicted gene, 38346 [Source:MGI Symbol;Acc:MGI:5611574]
Creb3l1	2.4868	0.00950685	0.423565	0	1	cAMP responsive element binding protein 3-like 1 [Source:MGI Symbol;Acc:MGI:1347062]
Efnb3	1.59518	0.00956469	0.424972	0	1	ephrin B3 [Source:MGI Symbol;Acc:MGI:109196]
Bcar1	1.00977	0.00965665	0.427882	0	1	breast cancer anti-estrogen resistance 1 [Source:MGI Symbol;Acc:MGI:108091]
Tmem25	1.30813	0.00970331	0.428403	0	1	transmembrane protein 25 [Source:MGI Symbol;Acc:MGI:1918937]
Gm12867	-2.18194	0.00972883	0.428403	0	-1	predicted gene 12867 [Source:MGI Symbol;Acc:MGI:3651003]
Prdm2	-1.07047	0.00978211	0.428403	0	-1	PR domain containing 2, with ZNF domain [Source:MGI Symbol;Acc:MGI:107628]
Lgmn	1.4702	0.00978515	0.428403	0	1	legumain [Source:MGI Symbol;Acc:MGI:1330838]
Snhg9	-1.33421	0.00980476	0.428403	0	-1	small nucleolar RNA host gene 9 [Source:MGI Symbol;Acc:MGI:1920724]
Pmel	-2.53765	0.00982733	0.428403	0	-1	premelanosome protein [Source:MGI Symbol;Acc:MGI:98301]
Cep250	-1.13314	0.00992131	0.431337	0	-1	centrosomal protein 250 [Source:MGI Symbol;Acc:MGI:108084]
Csf2ra	-1.23784	0.00995382	0.43159	0	-1	colony stimulating factor 2 receptor, alpha, low-affinity (granulocyte-macrophage) [Source:MGI Symbol;Acc:MGI:1339754]
